# Supplementary material for: Establishing quasi-steady state operations of microphysiological systems (MPS) using tissue-specific metabolic dependencies
Source: Sci Rep. 2018 May 22;8:8015. doi: 10.1038/s41598-018-25971-y (PMC5964119; doi:10.1038/s41598-018-25971-y)
Supplement: Supplementary file 3 — Supplementary Dataset S1 [file 41598_2018_25971_MOESM3_ESM.xlsx]

## Sheet: Sheet1
	Media evaporation
	% volumetric loss
			2 Days		4 Days		6 Days
			Avg	SD	Avg	SD	Avg	SD
		Liver	3.92857	6.20115	1.30952	2.50094	0.714286	4.73804
		Gut Basal	4.66667	1.08866	7	1.58698	5.66667	2.34126
		Gut Apical	4.5	3.41565	11	3.4641	9	4.76095
		Cardiac	4.03125	2.75604	7.25	4.48114	10.75	4.90556
