# Supplementary material for: Establishing quasi-steady state operations of microphysiological systems (MPS) using tissue-specific metabolic dependencies
Source: Sci Rep. 2018 May 22;8:8015. doi: 10.1038/s41598-018-25971-y (PMC5964119; doi:10.1038/s41598-018-25971-y)
Supplement: Supplementary file 4 — Supplementary Dataset S2 [file 41598_2018_25971_MOESM4_ESM.xlsx]

## Sheet: Cardiac
Spent media profiling from the cardiac MPS
[ug/ml]	Media component		Fresh Media	Day 2	Day 4	Day 6
	B-12		0.195	0.180667	0.140667	0.130667
	GLYCINE		55.582	54.9083	53.4403	55.1257
	L-ARGININE		52.392	48.745	45.033	45.6007
	L-ASPARAGINE H2O		21.976	20.297	18.9207	18.9943
	L-ASPARTIC ACID		33.244	16.1963	0	0
	L-CYSTINE		40.526	40.5493	40.089	40.3557
	L-HISTIDINE		17.483	16.6957	15.4683	15.2327
	L-ISOLEUCINE		55.463	42.7447	34.18	27.2083
	L-LEUCINE		81.423	64.0743	51.864	41.9603
	L-LYSINE HCl		96.791	90.7117	85.2593	84.971
	L-METHIONINE		16.308	15.0157	14.1177	14.024
	L-PHENYLALANINE		30.03	28.1583	25.7887	26.7667
	L-PROLINE		33.104	31.2973	29.7187	30.1613
	L-SERINE		10.665	8.83667	0	0
	L-THREONINE		43.828	42.3453	39.012	38.964
	L-TRYPTOPHAN		11.242	9.50733	9.26033	9.14867
	L-TYROSINE		37.787	35.9967	34.0617	33.618
	L-VALINE		59.406	51.9257	45.889	42.913
	RIBOFLAVIN		0.081	0.0633333	0.073	0.071
	THIAMINE HCl		1.091	0.948333	0.910333	0.89
	Lactate		473.333	639.667	707	848.889
	Glucose		1573.17	1262	1146.67	902.222

## Sheet: Liver
Spent media profiling from the liver MPS
[ug/ml]	Media component		Fresh Media	Day 2	Day 4	Day 6
	B-12		0.164	0.149333	0.125	0.158
	GLYCINE		43.2045	33.5897	36.368	42.988
	L-ARGININE		39.6385	18.644	14.0583	11.8375
	L-ASPARAGINE H2O		16.679	13.7683	14.1183	15.4753
	L-ASPARTIC ACID		25.1085	18.455	16.6517	13.2447
	L-CYSTINE		33.68	26.3183	29.9507	35.808
	L-HISTIDINE		13.994	11.896	12.7137	13.9147
	L-ISOLEUCINE		42.545	36.7597	35.9533	39.045
	L-LEUCINE		63.6455	51.5557	50.1883	53.777
	L-LYSINE HCl		73.399	61.2913	63.594	70.1777
	L-METHIONINE		12.2985	10.455
	L-PHENYLALANINE		23.282	20.2373	17.961	18.726
	L-PROLINE		26.053	19.6807	22.205	24.5957
	L-SERINE		8.187	12.2377	15.3447	17.8407
	L-THREONINE		33.6165	31.402	34.651	38.776
	L-TRYPTOPHAN		7.49	5.6785
	L-TYROSINE		27.778	23.7367	24.7787	28.06
	L-VALINE		44.519	39.4517	42.3547	48.3633
	RIBOFLAVIN		0.0865	0.105667	0.102333	0.119333
	THIAMINE HCl		0.9135	1.019	1.05267	1.16267
	Lactate		205	253.333	386.667	683.333
	Glucose		1965	2213.33	2166.67	1940

## Sheet: Gut
Spent media profiling from the gut MPS
[ug]	Media component		Fresh Media	Day 2	Day 4	Day 6
	B-12		0.1905	0.15	0.15
	GLYCINE		89.2935	86.35	84.068	79.3265
	L-ARGININE		103.412	95.55	90.516	85.884
	L-ASPARAGINE H2O		34.1915	31.3	29.8015	26.581
	L-ASPARTIC ACID		50.701	40.65	34.7115	30.2895
	L-CYSTINE		81.776	51.75	47.211	46.062
	L-HISTIDINE		35.712	34.5	33.038	27.504
	L-ISOLEUCINE		123.122	115.2	110.117	105.4
	L-LEUCINE		155.22	139.9	131.603	126.106
	L-LYSINE HCl		193.94	183.45	176.031	171.206
	L-METHIONINE		33.5945	31.85	30.655	25.4985
	L-PHENYLALANINE		66.6385	66.35	64.1735	61.6085
	L-PROLINE		48.184	82.35	114.449	155.27
	L-SERINE		39.6965	42.6	44.092	43.4455
	L-THREONINE		101.88	102.9	102.922	100.929
	L-TRYPTOPHAN		18.972	19	18.059	17.133
	L-TYROSINE		83.23	82.2	79.432	79.0585
	L-VALINE		112.838	109.15	105.965	102.284
	RIBOFLAVIN		0.2355	0.25	0.2695	0.2705
	THIAMINE HCl		2.2215	3	2.95	3.016
	Lactate		210	2080	3305	3950
	Glucose		4845	2855	1445	670
