# Supplementary material for: Establishing quasi-steady state operations of microphysiological systems (MPS) using tissue-specific metabolic dependencies
Source: Sci Rep. 2018 May 22;8:8015. doi: 10.1038/s41598-018-25971-y (PMC5964119; doi:10.1038/s41598-018-25971-y)
Supplement: Supplementary file 5 — Supplementary Dataset S3 [file 41598_2018_25971_MOESM5_ESM.xlsx]

## Sheet: log2
Quantitative metabolomics results from gut MPS				2-day media change				Partial media change
Intracellular		Metabolite		Day 2	Day 6	Day 10		Day 2	Day 6	Day 10
		'2-Oxoisovaleric acid'				1.51712
Log2-transform		'Ile'		2.80879	2.85501	2.86389		1.55551		1.51999
		'Leu'		2.95202	3.00929	2.99074		2.94255	2.81242	2.82732
Technical replicates: 3		'Phe'		2.51917	2.55739	2.52937		3.08437	2.99246	2.96667
		'Trp'		2.05813	2.1084	2.14322		2.62632	2.53217	2.48967
		'Tyr'		2.60887	2.66261	2.66578		2.19393	2.10129	2.06724
		'Val'		2.86081	2.92615	2.92174		2.7334	2.63454	2.61365
		'Acetyl CoA_divalent'		1.39642	1.28682	1.43346		2.99238	2.88001	2.88235
		'3-Hydroxybutyric acid'		1.78305	1.86714	1.80163		1.42108	1.46932	1.34328
		'3-Phosphoglyceric acid'		2.02931		1.97705		1.85193	1.802	1.75765
		'Dihydroxyacetone phosphate'		3.19359	3.43059	2.82206		2.16882		2.1445
		'Glyceraldehyde 3-phosphate'			2.50468			3.08308	3.40389	2.96926
		'Glycerol 3-phosphate'		3.04961	3.10064	3.0794
		'NAD+'		2.91377	2.9884	3.03314		3.04438	3.23092	2.99007
		'NADP+'		1.9453	1.99685	2.02351		3.01839	2.98347	2.90456
		'Ribose 5-phosphate'		1.69193	2.02346			2.04904	2.04824	1.87432
		'ADP'		3.10239	3.11334	3.09441		1.57828	1.82365	1.64166
		'ATP'		3.14177	2.89839	3.5322		3.10877	3.13341	3.03942
		'Ala'		3.78654	3.85425	3.91178		3.4344	3.06889	3.22388
		'Asp'		2.75878	2.81669	2.83292		3.87005	3.8312	3.88248
		'Arg'		2.63493	2.71153	2.66114		2.84957	3.01302	2.8787
		'Fumaric acid'		2.39932	2.43006	2.40918		2.72588	2.66047	2.57832
		'Glu'		3.54137	3.48753	3.59967		2.49086	2.44786	2.37274
		'Lactic acid'		4.62938	4.73187	4.76269		3.58495	3.77115	3.63211
		'Malic acid'		2.9262	2.88466	2.94998		4.85063	4.58881	4.69719
		'Succinic acid'		2.22863	2.32204	2.28249		3.01324	2.99003	2.8918
		'6-Phosphogluconic acid'			1.62044			2.26083	2.47247	2.20357
		'Citric acid'		2.74031	4.09862	2.70104
		'Fructose 6-phosphate'		1.89857	1.80094	1.76906		2.81065	3.80246	2.56616
		'Glucose 1-phosphate'		2.60046	2.64334	2.53594		1.87876	1.89335	1.90393
		'Glucose 6-phosphate'		2.99618	2.8669	2.92029		2.70524	2.66695	2.49988
		'Ribulose 5-phosphate'		2.30694	2.49904	2.12177		2.98875	3.05046	2.80998
		'Sedoheptulose 7-phosphate'		2.13399	1.99659	1.79967		2.29406	2.49905	2.16969
		'Fructose 16-diphosphate'		3.08407	3.28084	3.07969		2.15883	2.0536	1.92416
		'Betaine aldehyde_+H2O'		0.552405	0.506472			3.16425	3.28149	3.00069
		'Betaine'		1.90015	1.85053	1.86388		0.570318	0.667729	0.247563
		'Choline'		2.80699	2.72982	2.61346		1.9901	2.06624	1.7425
		'Lys'		2.85781	2.94622	2.90536		2.87997	2.89969	2.61699
		'Met'		2.09307	0.931011	2.00645		2.96859	2.90979	2.82584
		'S-Adenosylmethionine'		1.42701	1.52244	1.5056		2.15885	1.13184	2.01113
		'Ser'		2.63301	2.66556	2.63156		1.52718	1.7591	1.328
		'Thr'		2.89577	2.94161	2.9915		2.73147	2.69267	2.63005
		'CTP'				1.83395		3.00434	2.95912	2.945
		'Adenosine'		1.73145	1.65476	1.36994		1.83192		1.57685
		'AMP'		3.01667	3.25137	2.7654		1.56265	1.62888	1.19627
		'CDP'				1.49225		2.87054	3.13309	2.92938
		'CMP'		1.75012	1.82645	1.62103
		'GDP'		2.19727	2.14222	2.1617		1.71722	1.77441	1.73245
		'GMP'		2.338	2.56388	2.01839		2.24137	2.18642	2.05598
		'GTP'		2.35639	2.05304	2.70213		2.18751	2.45108	2.16021
		'Guanosine'		1.24616	1.11467	0.985364		2.66251	2.27976	2.35262
		'Hypoxanthine'		2.3	2.53382	2.12425		1.34059	1.15333	0.952865
		'IMP'		2.43336	2.32129	2.42022		2.4786	2.54068	2.20705
		'Inosine'		2.43757	2.63633	2.27269		2.54254	2.21119	2.31572
		'UDP'		2.12927	2.13622	2.26677		2.58802	2.60986	2.33412
		'UMP'		2.28798	2.4123	2.13085		2.21815	2.28395	2.23836
		'Uracil'			1.62166			2.2125	2.44189	2.16877
		'Uridine'		2.16524	2.30405	1.94158			1.87678	1.39727
		'UTP'		2.20625	1.84677	2.65143		2.17861	2.59355	1.9683
		'Cys'		0.275239	0.348371	0.733717		2.58687	2.20501	2.32085
		'Gly'		3.44588	3.54822	3.6038		0.697825	0.227983	0.722075
		'β-Ala'		1.92496	1.79329	1.73706		3.54806	3.5144	3.52664
		'Asn'		2.46623	2.56467	2.5965		2.02449	2.06156	1.68097
		'Carnosine'		2.00185	2.02039	1.9152		2.57379	2.59155	2.55913
		'Citrulline'		0.641812	0.717618	0.761158		2.10861	2.05175	1.62127
		'Creatine'		2.21257	2.21704	2.33609			0.758061	0.656593
		'GABA'		2.14465	2.08797	2.08671		2.28077	2.41825	2.1606
		'Gln'		3.33654	3.35682	3.43068		2.28755	2.0825	1.7815
		'Glutathione (GSH)'		2.39763	1.94142	2.91678		3.41354	3.48132	3.39156
		'Glutathione (GSSG)_divalent'		2.72376	2.70852	2.81664		2.67441	2.26051	2.9006
		'His'		2.35273	2.39873	2.40659		2.84923	2.99615	2.6474
		'Hydroxyproline'						2.46983	2.38312	2.34829
		'Ornithine'		2.05585	2.08955	2.21759		0.512793	0.332187
		'Pro'		3.60681	3.62601	3.62922		2.21261	2.09966	2.19933
		'Putrescine'						3.69731	3.57157	3.49381
		'Spermidine'		0.916977	0.573556	1.11607		0.865544	1.14909	0.787154
		'Spermine'		1.74141	0.872143	1.89313		1.12491	0.500837	0.974958
