# Supplementary material for: Establishing quasi-steady state operations of microphysiological systems (MPS) using tissue-specific metabolic dependencies
Source: Sci Rep. 2018 May 22;8:8015. doi: 10.1038/s41598-018-25971-y (PMC5964119; doi:10.1038/s41598-018-25971-y)
Supplement: Supplementary file 6 — Supplementary Dataset S4 [file 41598_2018_25971_MOESM6_ESM.xlsx]

## Sheet: Sheet1
Qualitative proteomics results from the gut MPS
Log2 fold change			Day 2	Day 6	Day 10
			Partial/2-day media change	Partial/2-day media change	Partial/2-day media change
Technical replicates: 3		Neuroblast differentiation-associated protein AHNAK OS=Homo sapiens GN=AHNAK PE=1 SV=2	1.03726	0.95353	0.940516
		Spectrin alpha chain, non-erythrocytic 1 OS=Homo sapiens GN=SPTAN1 PE=1 SV=3	1.00837	0.984542	0.963529
		Plectin OS=Homo sapiens GN=PLEC PE=1 SV=3	1.02537	1.00706	0.973819
		Myosin-9 OS=Homo sapiens GN=MYH9 PE=1 SV=4	1.03632	1.01776	0.991322
		Keratin, type II cytoskeletal 8 OS=Homo sapiens GN=KRT8 PE=1 SV=7	0.994591	0.978555	0.989382
		Alpha-enolase OS=Homo sapiens GN=ENO1 PE=1 SV=2	1.02269	0.955117	0.964916
		Actin, cytoplasmic 2 OS=Homo sapiens GN=ACTG1 PE=1 SV=1	1.05409	1.02701	0.996212
		Spectrin beta chain, non-erythrocytic 1 OS=Homo sapiens GN=SPTBN1 PE=1 SV=2	1.00996	1.0127	0.973447
		Phosphoglycerate kinase 1 OS=Homo sapiens GN=PGK1 PE=1 SV=3	1.02427	0.904285	1.06897
		Desmoplakin OS=Homo sapiens GN=DSP PE=1 SV=3	1.00734	1.00076	1.02639
		Filamin-B OS=Homo sapiens GN=FLNB PE=1 SV=2	1.00699	1.00163	0.983298
		L-lactate dehydrogenase A chain OS=Homo sapiens GN=LDHA PE=1 SV=2	1.0167	0.937149	0.975896
		Alpha-actinin-4 OS=Homo sapiens GN=ACTN4 PE=1 SV=2	1.01203	1.03372	0.990875
		78 kDa glucose-regulated protein OS=Homo sapiens GN=HSPA5 PE=1 SV=2	1.02321	1.07781	0.989434
		Protein disulfide-isomerase OS=Homo sapiens GN=P4HB PE=1 SV=3	1.0058	1.01581	1.01255
		Cytoplasmic dynein 1 heavy chain 1 OS=Homo sapiens GN=DYNC1H1 PE=1 SV=5	1.00525	1.01801	1.01519
		Pyruvate kinase PKM OS=Homo sapiens GN=PKM PE=1 SV=4	1.09236	1.02518	1.12066
		Myosin-14 OS=Homo sapiens GN=MYH14 PE=1 SV=2	1.01517	0.983059	0.968988
		Prelamin-A/C OS=Homo sapiens GN=LMNA PE=1 SV=1	1.0317	0.985823	0.95482
		Mucin-5AC (Fragments) OS=Homo sapiens GN=MUC5AC PE=1 SV=3	1.08386	0.921017	0.912834
		Fructose-bisphosphate aldolase A OS=Homo sapiens GN=ALDOA PE=1 SV=2	0.99048	0.955862	1.03702
		Heat shock protein HSP 90-alpha OS=Homo sapiens GN=HSP90AA1 PE=1 SV=5	1.01361	1.07248	1.08431
		Fatty acid synthase OS=Homo sapiens GN=FASN PE=1 SV=3	1.00276	1.01456	1.00863
		Triosephosphate isomerase OS=Homo sapiens GN=TPI1 PE=1 SV=3	1.03501	0.974832	0.957504
		Glycogen phosphorylase, brain form OS=Homo sapiens GN=PYGB PE=1 SV=5	1.02144	0.998407	0.992164
		Annexin A2 OS=Homo sapiens GN=ANXA2 PE=1 SV=2	1.02915	1.13314	1.1265
		Heat shock cognate 71 kDa protein OS=Homo sapiens GN=HSPA8 PE=1 SV=1	1.0857	1.09002	1.06315
		60 kDa heat shock protein, mitochondrial OS=Homo sapiens GN=HSPD1 PE=1 SV=2	1.01679	1.03803	1.06492
		Creatine kinase B-type OS=Homo sapiens GN=CKB PE=1 SV=1	0.960262	1.03827	1.02367
		Clathrin heavy chain 1 OS=Homo sapiens GN=CLTC PE=1 SV=5	1.01718	1.01932	1.02772
		Ras GTPase-activating-like protein IQGAP1 OS=Homo sapiens GN=IQGAP1 PE=1 SV=1	1.01428	0.964882	0.958649
		Endoplasmin OS=Homo sapiens GN=HSP90B1 PE=1 SV=1	1.01618	1.01939	0.974308
		Histone H4 OS=Homo sapiens GN=HIST1H4A PE=1 SV=2	0.891048	1.0351	1.06164
		Keratin, type I cytoskeletal 19 OS=Homo sapiens GN=KRT19 PE=1 SV=4	1.04127	0.983264	1.03311
		Heat shock 70 kDa protein 1A/1B OS=Homo sapiens GN=HSPA1A PE=1 SV=5	1.06697	1.129	1.06467
		Ribosome-binding protein 1 OS=Homo sapiens GN=RRBP1 PE=1 SV=4	1.03047	0.987669	0.95953
		Protein disulfide-isomerase A4 OS=Homo sapiens GN=PDIA4 PE=1 SV=2	0.992422	0.970466	0.973026
		Keratin, type I cytoskeletal 20 OS=Homo sapiens GN=KRT20 PE=1 SV=1	1.02612	0.925962	0.936061
		Ezrin OS=Homo sapiens GN=EZR PE=1 SV=4	1.03537	1.04424	1.04019
		Glyceraldehyde-3-phosphate dehydrogenase OS=Homo sapiens GN=GAPDH PE=1 SV=3	1.00821	1.05205	1.06838
		Protein disulfide isomerase family A, member 3, isoform CRA_b OS=Homo sapiens GN=PDIA3 PE=2 SV=1	1.00575	0.972065	1.00227
		Tubulin alpha-1B chain OS=Homo sapiens GN=TUBA1B PE=1 SV=1	0.980184	1.08134	1.04672
		Transgelin-2 OS=Homo sapiens GN=TAGLN2 PE=1 SV=3	1.01524	0.861009	0.875437
		Transitional endoplasmic reticulum ATPase OS=Homo sapiens GN=VCP PE=1 SV=4	1.00893	0.991339	0.938969
		DNA-dependent protein kinase catalytic subunit OS=Homo sapiens GN=PRKDC PE=1 SV=3	0.998684	1.04797	1.03836
		Sodium/potassium-transporting ATPase subunit alpha-1 OS=Homo sapiens GN=ATP1A1 PE=1 SV=1	1.01953	0.994849	1.00097
		Titin OS=Homo sapiens GN=TTN PE=1 SV=4	0.99948	1.02447	0.904552
		Trifunctional enzyme subunit alpha, mitochondrial OS=Homo sapiens GN=HADHA PE=1 SV=2	0.989931	1.03962	1.00424
		Elongation factor 2 OS=Homo sapiens GN=EEF2 PE=1 SV=4	1.02342	1.10044	1.03315
		14-3-3 protein zeta/delta OS=Homo sapiens GN=YWHAZ PE=1 SV=1	1.04082	0.994643	0.990549
		Villin-1 OS=Homo sapiens GN=VIL1 PE=1 SV=4	1.00699	1.02043	1.03297
		Heterogeneous nuclear ribonucleoproteins A2/B1 OS=Homo sapiens GN=HNRNPA2B1 PE=1 SV=2	1.01644	0.992628	1.03439
		Elongation factor 1-alpha 1 OS=Homo sapiens GN=EEF1A1 PE=1 SV=1	1.02802	1.0787	1.07572
		Stress-70 protein, mitochondrial OS=Homo sapiens GN=HSPA9 PE=1 SV=2	1.02589	1.09501	1.00734
		Protein AHNAK2 OS=Homo sapiens GN=AHNAK2 PE=1 SV=2	1.01085	0.94573	0.877442
		Protein disulfide-isomerase A6 OS=Homo sapiens GN=PDIA6 PE=2 SV=1	1.01542	0.985293	1.01866
		Calreticulin OS=Homo sapiens GN=CALR PE=1 SV=1	1.0707	1.00952	1.04456
		Glutathione S-transferase P OS=Homo sapiens GN=GSTP1 PE=1 SV=2	0.996886	1.02176	1.01259
		Golgin subfamily B member 1 OS=Homo sapiens GN=GOLGB1 PE=1 SV=2	1.03938	0.964765	0.950972
		E3 ubiquitin-protein ligase UBR4 OS=Homo sapiens GN=UBR4 PE=1 SV=1	1.0046	0.989691	0.995694
		Glucose-6-phosphate isomerase OS=Homo sapiens GN=GPI PE=1 SV=4	1.01017	0.974207	1.01663
		Dystonin OS=Homo sapiens GN=DST PE=2 SV=2	0.97013	0.982003	1.00285
		Heat shock protein HSP 90-beta OS=Homo sapiens GN=HSP90AB1 PE=1 SV=4	1.09511	1.09631	1.10057
		Catenin alpha-1 OS=Homo sapiens GN=CTNNA1 PE=1 SV=1	1.02516	0.950906	0.973852
		Uncharacterized protein OS=Homo sapiens GN=TPM3 PE=2 SV=1	1	1	1
		Unconventional myosin-XVIIIa OS=Homo sapiens GN=MYO18A PE=2 SV=1	1.01143	0.970685	0.974815
		Malate dehydrogenase, mitochondrial OS=Homo sapiens GN=MDH2 PE=1 SV=3	0.99877	0.999411	1.05784
		Cofilin-1 OS=Homo sapiens GN=CFL1 PE=1 SV=3	1.07451	0.99813	1.04384
		Annexin A4 OS=Homo sapiens GN=ANXA4 PE=1 SV=4	0.880274	1.05995	1.0491
		Annexin A5 OS=Homo sapiens GN=ANXA5 PE=1 SV=2	1.02098	0.918626	0.991373
		Nuclear mitotic apparatus protein 1 OS=Homo sapiens GN=NUMA1 PE=1 SV=2	1.02045	1.00205	1.01841
		X-ray repair cross-complementing protein 6 OS=Homo sapiens GN=XRCC6 PE=1 SV=2	1.02041	1.03767	1.06153
		Microtubule-actin cross-linking factor 1, isoforms 1/2/3/5 OS=Homo sapiens GN=MACF1 PE=2 SV=1	1.01834	0.972032	0.978504
		6-phosphofructokinase type C OS=Homo sapiens GN=PFKP PE=1 SV=2	0.960495	1.00716	1.00729
		Hypoxia up-regulated protein 1 OS=Homo sapiens GN=HYOU1 PE=1 SV=1	1.01138	1.03267	0.961827
		Heterogeneous nuclear ribonucleoprotein U OS=Homo sapiens GN=HNRNPU PE=1 SV=6	1.01382	1.04438	1.09878
		Calnexin OS=Homo sapiens GN=CANX PE=2 SV=1	1.12113	0.973043	1.03041
		Epiplakin OS=Homo sapiens GN=EPPK1 PE=1 SV=2	1.00405	1.02908	0.994505
		Dolichyl-diphosphooligosaccharide--protein glycosyltransferase subunit 1 OS=Homo sapiens GN=RPN1 PE=1 SV=1	0.995902	1.01391	0.972284
		Inositol 1,4,5-trisphosphate receptor type 3 OS=Homo sapiens GN=ITPR3 PE=1 SV=2	1.01014	0.984457	0.984372
		Nucleolin OS=Homo sapiens GN=NCL PE=1 SV=3	1.02023	1.02229	1.1097
		ATP synthase subunit beta, mitochondrial OS=Homo sapiens GN=ATP5B PE=1 SV=3	0.965585	1.03428	0.997076
		Leucine-rich PPR motif-containing protein, mitochondrial OS=Homo sapiens GN=LRPPRC PE=1 SV=3	1.00464	1.08687	1.09832
		Profilin-1 OS=Homo sapiens GN=PFN1 PE=1 SV=2	1.0084	1.03217	1.03489
		Transketolase OS=Homo sapiens GN=TKT PE=1 SV=3	1.02227	0.951055	1.02262
		Glutamine--fructose-6-phosphate aminotransferase [isomerizing] 1 OS=Homo sapiens GN=GFPT1 PE=1 SV=3	1.00797	1.04828	1.02518
		Lamin-B1 OS=Homo sapiens GN=LMNB1 PE=1 SV=2	0.995781	1.03371	0.996817
		Annexin A1 OS=Homo sapiens GN=ANXA1 PE=1 SV=2	1.01778	0.941478	0.957205
		Peptidyl-prolyl cis-trans isomerase A OS=Homo sapiens GN=PPIA PE=1 SV=2	1.02285	0.995229	1.07699
		Gelsolin OS=Homo sapiens GN=GSN PE=1 SV=1	1.02536	0.965735	0.960195
		Heat shock 70 kDa protein 4 OS=Homo sapiens GN=HSPA4 PE=1 SV=4	1.03426	1.03579	1.03611
		Apolipoprotein B-100 OS=Homo sapiens GN=APOB PE=1 SV=2	0.981204	0.969508	1.0147
		Isocitrate dehydrogenase [NADP] cytoplasmic OS=Homo sapiens GN=IDH1 PE=1 SV=2	0.996074	1.01308	0.977742
		Coatomer subunit alpha OS=Homo sapiens GN=COPA PE=1 SV=2	0.990103	1.02092	1.02305
		Prolyl 4-hydroxylase subunit alpha-1 OS=Homo sapiens GN=P4HA1 PE=1 SV=2	0.992301	1.04138	0.977098
		ATP-citrate synthase OS=Homo sapiens GN=ACLY PE=1 SV=3	1.00035	1.01946	1.01714
		UTP--glucose-1-phosphate uridylyltransferase OS=Homo sapiens GN=UGP2 PE=1 SV=5	0.977894	0.973009	0.990669
		L-lactate dehydrogenase B chain OS=Homo sapiens GN=LDHB PE=1 SV=2	0.995591	0.933648	1.03947
		Tubulin beta-4B chain OS=Homo sapiens GN=TUBB4B PE=1 SV=1	0.991253	1.04108	1.10349
		E3 SUMO-protein ligase RanBP2 OS=Homo sapiens GN=RANBP2 PE=1 SV=2	1.0173	1.03634	0.990841
		Bifunctional glutamate/proline--tRNA ligase OS=Homo sapiens GN=EPRS PE=1 SV=5	1.02085	1.04353	0.988423
		Kinesin-1 heavy chain OS=Homo sapiens GN=KIF5B PE=1 SV=1	1.02815	1.03077	1.0046
		Ubiquitin-like modifier-activating enzyme 1 OS=Homo sapiens GN=UBA1 PE=1 SV=3	1.00366	1.03665	1.04288
		Talin-1 OS=Homo sapiens GN=TLN1 PE=1 SV=3	1.02664	1.03281	1.01166
		10 kDa heat shock protein, mitochondrial OS=Homo sapiens GN=HSPE1 PE=1 SV=2	0.926444	1.01057	1.06955
		Heat shock protein 105 kDa OS=Homo sapiens GN=HSPH1 PE=1 SV=1	1.02117	1.16783	1.06561
		Major vault protein OS=Homo sapiens GN=MVP PE=1 SV=4	1.02036	0.962178	1.01528
		ATP synthase subunit alpha, mitochondrial OS=Homo sapiens GN=ATP5A1 PE=1 SV=1	1.00062	1.06323	1.08798
		Histone H2B OS=Homo sapiens GN=HIST2H2BF PE=2 SV=1	1.05391	0.902485	1.0728
		Chloride intracellular channel protein 1 OS=Homo sapiens GN=CLIC1 PE=1 SV=4	1.0214	1.02491	1.0056
		Keratin, type I cytoskeletal 18 OS=Homo sapiens GN=KRT18 PE=1 SV=2	0.983417	1.02163	1.06958
		Periplakin OS=Homo sapiens GN=PPL PE=1 SV=4	0.997145	0.999255	0.979947
		Cullin-associated NEDD8-dissociated protein 1 OS=Homo sapiens GN=CAND1 PE=1 SV=2	0.993953	1.00292	1.05247
		Liver carboxylesterase 1 OS=Homo sapiens GN=CES1 PE=1 SV=2	1.00689	1.06489	0.962344
		14-3-3 protein epsilon OS=Homo sapiens GN=YWHAE PE=1 SV=1	1.02089	0.992232	1.04986
		Aconitate hydratase, mitochondrial OS=Homo sapiens GN=ACO2 PE=2 SV=1	1.00617	1.00068	0.966824
		Rab GDP dissociation inhibitor beta OS=Homo sapiens GN=GDI2 PE=1 SV=2	1.00785	1.0012	1.04109
		Desmoglein-2 OS=Homo sapiens GN=DSG2 PE=1 SV=2	0.991682	0.953001	0.995487
		ERO1-like protein alpha OS=Homo sapiens GN=ERO1L PE=1 SV=2	0.946287	1.03507	1.01435
		Filamin-A OS=Homo sapiens GN=FLNA PE=1 SV=4	1.0001	1.05779	1.07313
		Unconventional myosin-VI OS=Homo sapiens GN=MYO6 PE=2 SV=1	0.992129	1.02266	0.984866
		Programmed cell death 6-interacting protein OS=Homo sapiens GN=PDCD6IP PE=1 SV=1	1.02433	1.01194	1.01182
		Fructose-bisphosphate aldolase C OS=Homo sapiens GN=ALDOC PE=1 SV=2	0.988611	0.952935	0.913072
		Vigilin OS=Homo sapiens GN=HDLBP PE=1 SV=2	1.01389	1.03183	1.00338
		Cadherin-17 OS=Homo sapiens GN=CDH17 PE=1 SV=3	0.994867	1.05059	1.00605
		LIM domain only protein 7 OS=Homo sapiens GN=LMO7 PE=2 SV=1	1.03963	1.03133	0.932629
		X-ray repair cross-complementing protein 5 OS=Homo sapiens GN=XRCC5 PE=1 SV=3	1.01043	1.0401	1.07092
		Moesin OS=Homo sapiens GN=MSN PE=1 SV=3	1.02	0.979352	0.972284
		Unconventional myosin-Id OS=Homo sapiens GN=MYO1D PE=1 SV=2	1.00573	0.952225	0.984286
		Histone H2A type 2-A OS=Homo sapiens GN=HIST2H2AA3 PE=1 SV=3	0.955316	0.931983	2.04706
		Eukaryotic translation initiation factor 3 subunit A OS=Homo sapiens GN=EIF3A PE=1 SV=1	1.02091	0.996575	1.02925
		Peptidyl-prolyl cis-trans isomerase B OS=Homo sapiens GN=PPIB PE=1 SV=2	1.05216	1.00537	0.893305
		Dynamin-2 OS=Homo sapiens GN=DNM2 PE=1 SV=2	0.972166	0.968836	0.978572
		Peroxiredoxin-6 OS=Homo sapiens GN=PRDX6 PE=1 SV=3	1.01856	1.07893	1.03405
		Neutral alpha-glucosidase AB OS=Homo sapiens GN=GANAB PE=1 SV=3	1.00615	0.97188	0.971947
		Apolipoprotein A-IV OS=Homo sapiens GN=APOA4 PE=1 SV=3	1.00417	1.02601	1.09931
		Nucleoprotein TPR OS=Homo sapiens GN=TPR PE=1 SV=3	1.00476	1.01863	0.995522
		U5 small nuclear ribonucleoprotein 200 kDa helicase OS=Homo sapiens GN=SNRNP200 PE=1 SV=2	1.0038	1.06293	1.02142
		6-phosphogluconate dehydrogenase, decarboxylating OS=Homo sapiens GN=PGD PE=1 SV=3	1.02418	0.989571	1.01856
		Annexin A3 OS=Homo sapiens GN=ANXA3 PE=1 SV=3	0.927006	0.950923	1.0115
		Glutamate dehydrogenase 1, mitochondrial OS=Homo sapiens GN=GLUD1 PE=1 SV=2	1.02463	1.057	1.00692
		Phosphoglycerate mutase 1 OS=Homo sapiens GN=PGAM1 PE=1 SV=2	0.944502	1.02084	0.938677
		Eukaryotic translation initiation factor 4 gamma 1 OS=Homo sapiens GN=EIF4G1 PE=2 SV=1	1.07016	1.05603	1.03706
		Poly [ADP-ribose] polymerase 1 OS=Homo sapiens GN=PARP1 PE=1 SV=4	1.00267	1.00573	1.03877
		Junction plakoglobin OS=Homo sapiens GN=JUP PE=1 SV=3	1.03294	1.0176	1.07665
		Voltage-dependent anion-selective channel protein 1 OS=Homo sapiens GN=VDAC1 PE=1 SV=2	0.986113	0.99516	1.01363
		Dipeptidyl peptidase 4 OS=Homo sapiens GN=DPP4 PE=1 SV=2	1.06271	1.04759	1.10147
		Microtubule-associated protein OS=Homo sapiens GN=MAP4 PE=2 SV=1	1.02915	0.968702	0.97018
		General vesicular transport factor p115 OS=Homo sapiens GN=USO1 PE=2 SV=1	1.03435	1.00002	1.02633
		Isoleucine--tRNA ligase, cytoplasmic OS=Homo sapiens GN=IARS PE=1 SV=2	0.981765	0.995867	0.988406
		Pre-mRNA-processing-splicing factor 8 OS=Homo sapiens GN=PRPF8 PE=1 SV=2	0.992834	1.02931	1.01345
		E3 ubiquitin-protein ligase HUWE1 OS=Homo sapiens GN=HUWE1 PE=1 SV=3	1.02651	0.995125	1.02319
		Glycogen phosphorylase, liver form OS=Homo sapiens GN=PYGL PE=1 SV=4	0.976489	0.986387	1.04223
		Protein S100-A6 (Fragment) OS=Homo sapiens GN=S100A6 PE=4 SV=1	0.917863	1.07014	0.985788
		Long-chain-fatty-acid--CoA ligase 5 OS=Homo sapiens GN=ACSL5 PE=1 SV=1	0.988251	1.02115	1.02954
		Translational activator GCN1 OS=Homo sapiens GN=GCN1L1 PE=1 SV=6	0.987224	1.05354	1.03319
		T-complex protein 1 subunit gamma OS=Homo sapiens GN=CCT3 PE=1 SV=4	1.01596	1.02685	1.01769
		Adenylyl cyclase-associated protein 1 OS=Homo sapiens GN=CAP1 PE=1 SV=5	1.01658	0.963562	0.991648
		Fatty acid-binding protein, liver OS=Homo sapiens GN=FABP1 PE=1 SV=1	0.971644	0.995453	1.04686
		Peroxiredoxin-1 OS=Homo sapiens GN=PRDX1 PE=1 SV=1	0.973836	1.07034	1.16906
		Staphylococcal nuclease domain-containing protein 1 OS=Homo sapiens GN=SND1 PE=1 SV=1	1.00737	1.07559	1.00191
		Sarcoplasmic/endoplasmic reticulum calcium ATPase 2 OS=Homo sapiens GN=ATP2A2 PE=1 SV=1	1.00179	1.03034	0.95573
		Acetyl-CoA carboxylase 1 OS=Homo sapiens GN=ACACA PE=1 SV=2	0.996488	1.00966	1.02943
		Annexin A13 OS=Homo sapiens GN=ANXA13 PE=1 SV=3	1.07953	1.03308	1.00064
		Cytoskeleton-associated protein 5 OS=Homo sapiens GN=CKAP5 PE=1 SV=3	1.00193	1.00614	1.03571
		Protein diaphanous homolog 1 OS=Homo sapiens GN=DIAPH1 PE=1 SV=2	1.04053	0.97942	0.995056
		WD repeat-containing protein 1 OS=Homo sapiens GN=WDR1 PE=1 SV=4	0.98666	0.990017	1.03469
		Core histone macro-H2A.1 OS=Homo sapiens GN=H2AFY PE=1 SV=4	0.984918	0.993024	1.03276
		Heterogeneous nuclear ribonucleoprotein Q OS=Homo sapiens GN=SYNCRIP PE=1 SV=2	0.987053	1.04288	1.02413
		LIM domain and actin-binding protein 1 OS=Homo sapiens GN=LIMA1 PE=1 SV=1	1.10049	1.01856	0.975694
		Calpain-1 catalytic subunit OS=Homo sapiens GN=CAPN1 PE=1 SV=1	0.966305	0.985327	0.989399
		Heterogeneous nuclear ribonucleoprotein K OS=Homo sapiens GN=HNRNPK PE=1 SV=1	1.03231	1.03142	1.04424
		Stress-induced-phosphoprotein 1 OS=Homo sapiens GN=STIP1 PE=2 SV=1	1.02608	0.982684	1.03491
		Bifunctional purine biosynthesis protein PURH OS=Homo sapiens GN=ATIC PE=1 SV=3	1.00467	1.0576	1.04957
		Coatomer subunit gamma-1 OS=Homo sapiens GN=COPG1 PE=1 SV=1	0.97419	1.02138	1.03286
		60S acidic ribosomal protein P0 OS=Homo sapiens GN=RPLP0 PE=1 SV=1	0.989862	0.97338	1.05702
		Coatomer subunit beta OS=Homo sapiens GN=COPB1 PE=1 SV=3	1.00786	0.98976	0.990995
		Mitochondrial inner membrane protein OS=Homo sapiens GN=IMMT PE=1 SV=1	0.976285	0.977149	1.06082
		Plakophilin-3 OS=Homo sapiens GN=PKP3 PE=1 SV=1	1.01762	1.02379	0.973717
		26S protease regulatory subunit 7 OS=Homo sapiens GN=PSMC2 PE=1 SV=3	1.0163	1.04534	1.02817
		Nucleophosmin OS=Homo sapiens GN=NPM1 PE=1 SV=2	1.01561	0.999272	0.946058
		Aspartyl/asparaginyl beta-hydroxylase OS=Homo sapiens GN=ASPH PE=1 SV=3	0.985225	0.980694	1.01967
		Puromycin-sensitive aminopeptidase OS=Homo sapiens GN=NPEPPS PE=2 SV=1	0.965434	0.993265	1.04941
		Heterogeneous nuclear ribonucleoprotein M OS=Homo sapiens GN=HNRNPM PE=1 SV=3	1.02468	1.06345	1.03138
		Filamin-C OS=Homo sapiens GN=FLNC PE=1 SV=3	0.998338	1.04375	1.039
		14-3-3 protein theta OS=Homo sapiens GN=YWHAQ PE=1 SV=1	1.04561	1.0332	1.02794
		Inorganic pyrophosphatase OS=Homo sapiens GN=PPA1 PE=1 SV=2	1.01501	0.974426	0.955184
		Leucine--tRNA ligase, cytoplasmic OS=Homo sapiens GN=LARS PE=1 SV=2	0.992095	0.971442	0.979692
		T-complex protein 1 subunit theta OS=Homo sapiens GN=CCT8 PE=1 SV=4	1.02616	1.04487	1.04442
		Peroxisomal multifunctional enzyme type 2 OS=Homo sapiens GN=HSD17B4 PE=1 SV=3	1.01243	1.03866	1.03466
		Elongation factor Tu, mitochondrial OS=Homo sapiens GN=TUFM PE=1 SV=2	1.00783	0.987396	1.02493
		Tyrosine--tRNA ligase, cytoplasmic OS=Homo sapiens GN=YARS PE=1 SV=4	1.00638	0.97306	0.972604
		Aldehyde dehydrogenase, mitochondrial OS=Homo sapiens GN=ALDH2 PE=1 SV=2	1.01198	1.02312	1.07671
		Heterogeneous nuclear ribonucleoprotein R OS=Homo sapiens GN=HNRNPR PE=1 SV=1	0.992336	1.02651	0.977928
		Na(+)/H(+) exchange regulatory cofactor NHE-RF1 OS=Homo sapiens GN=SLC9A3R1 PE=1 SV=4	1.00226	1.04272	1.01681
		Ras-related protein Rab-1A OS=Homo sapiens GN=RAB1A PE=1 SV=3	1.02931	0.890832	1.37083
		Alanine--tRNA ligase, cytoplasmic OS=Homo sapiens GN=AARS PE=1 SV=2	0.974663	1.0199	1.01619
		Cytoskeleton-associated protein 4 OS=Homo sapiens GN=CKAP4 PE=1 SV=2	0.981697	1.04654	1.00267
		ADP-ribosylation factor 3 OS=Homo sapiens GN=ARF3 PE=1 SV=2	1.0172	0.99635	0.954786
		Bifunctional ATP-dependent dihydroxyacetone kinase/FAD-AMP lyase (cyclizing) OS=Homo sapiens GN=DAK PE=1 SV=2	0.992267	1.02674	0.997975
		Galectin-3 OS=Homo sapiens GN=LGALS3 PE=1 SV=5	0.885353	1.13288	1.05999
		Integrin beta-4 OS=Homo sapiens GN=ITGB4 PE=1 SV=5	1.00139	1.02429	0.957686
		Myosin-10 OS=Homo sapiens GN=MYH10 PE=1 SV=3	1.02358	1.07585	0.995608
		Retinal dehydrogenase 1 OS=Homo sapiens GN=ALDH1A1 PE=1 SV=2	1.01833	1.05349	1.03328
		Structural maintenance of chromosomes protein 1A OS=Homo sapiens GN=SMC1A PE=1 SV=2	0.997905	1.06082	1.01586
		Ankyrin-3 OS=Homo sapiens GN=ANK3 PE=1 SV=3	1.00314	0.972638	0.979828
		Structural maintenance of chromosomes protein 3 OS=Homo sapiens GN=SMC3 PE=1 SV=2	1.02756	1.0299	0.993816
		Electron transfer flavoprotein subunit alpha, mitochondrial OS=Homo sapiens GN=ETFA PE=1 SV=1	1.00746	1.01	1.05922
		Glutathione S-transferase omega-1 OS=Homo sapiens GN=GSTO1 PE=1 SV=2	1.00107	0.941821	0.962761
		Splicing factor 3B subunit 1 OS=Homo sapiens GN=SF3B1 PE=1 SV=3	1.00502	1.02493	0.984918
		UDP-glucose:glycoprotein glucosyltransferase 1 OS=Homo sapiens GN=UGGT1 PE=1 SV=3	0.985686	0.969206	0.968652
		Xaa-Pro aminopeptidase 1 OS=Homo sapiens GN=XPNPEP1 PE=1 SV=3	0.962161	0.954803	0.947436
		Myoferlin OS=Homo sapiens GN=MYOF PE=2 SV=1	0.977877	1.0175	0.996264
		Ornithine aminotransferase, mitochondrial OS=Homo sapiens GN=OAT PE=1 SV=1	0.982684	1.15005	1.03724
		Dolichyl-diphosphooligosaccharide--protein glycosyltransferase subunit 2 OS=Homo sapiens GN=RPN2 PE=1 SV=3	1.03505	1.01831	0.984986
		Gamma-enolase OS=Homo sapiens GN=ENO2 PE=1 SV=3	0.98277	0.953563	0.928726
		Glucosidase 2 subunit beta OS=Homo sapiens GN=PRKCSH PE=2 SV=1	1.01778	0.987122	1.03074
		Enoyl-CoA hydratase, mitochondrial OS=Homo sapiens GN=ECHS1 PE=1 SV=4	1.01336	1.07332	1.01136
		Vinculin OS=Homo sapiens GN=VCL PE=1 SV=4	0.977013	0.98572	1.00101
		Kinectin OS=Homo sapiens GN=KTN1 PE=1 SV=1	1.02835	0.957487	0.952688
		Calpastatin OS=Homo sapiens GN=CAST PE=2 SV=1	1.15974	0.94609	1.04699
		Lupus La protein OS=Homo sapiens GN=SSB PE=1 SV=2	0.994332	0.97338	0.997093
		Transferrin receptor protein 1 OS=Homo sapiens GN=TFRC PE=1 SV=2	0.976387	0.95178	1.07626
		Protein S100-A10 OS=Homo sapiens GN=S100A10 PE=1 SV=2	0.990051	0.982906	0.898584
		T-complex protein 1 subunit alpha OS=Homo sapiens GN=TCP1 PE=1 SV=1	0.985105	1.03663	1.03631
		Sortilin-related receptor OS=Homo sapiens GN=SORL1 PE=1 SV=2	0.989382	0.937019	1.04696
		Succinate dehydrogenase [ubiquinone] flavoprotein subunit, mitochondrial OS=Homo sapiens GN=SDHA PE=1 SV=2	1.02495	0.984218	1.04755
		Rho-associated protein kinase 2 OS=Homo sapiens GN=ROCK2 PE=1 SV=4	1.04474	0.994505	1.00567
		Calmodulin OS=Homo sapiens GN=CALM2 PE=2 SV=1	1.03805	0.919996	0.938546
		Unconventional myosin-VIIb OS=Homo sapiens GN=MYO7B PE=2 SV=1	0.978182	0.989039	0.973026
		Calcium-binding mitochondrial carrier protein Aralar2 OS=Homo sapiens GN=SLC25A13 PE=1 SV=2	0.996022	1.04308	0.955184
		Unconventional myosin-Ic OS=Homo sapiens GN=MYO1C PE=2 SV=1	0.99749	1.03471	1.01829
		Protein S100-A11 OS=Homo sapiens GN=S100A11 PE=1 SV=2	0.989245	0.920395	0.952919
		Transaldolase OS=Homo sapiens GN=TALDO1 PE=1 SV=2	0.996817	0.988371	0.994436
		Early endosome antigen 1 OS=Homo sapiens GN=EEA1 PE=1 SV=2	1.04944	1.05634	1.02511
		Heterogeneous nuclear ribonucleoproteins C1/C2 OS=Homo sapiens GN=HNRNPC PE=2 SV=1	1.04648	1.06146	1.0879
		Ras GTPase-activating-like protein IQGAP2 OS=Homo sapiens GN=IQGAP2 PE=1 SV=4	0.984048	1.04138	1.01695
		Solute carrier family 12 member 2 OS=Homo sapiens GN=SLC12A2 PE=1 SV=1	1.02285	0.866832	1.02043
		Calpain-2 catalytic subunit OS=Homo sapiens GN=CAPN2 PE=1 SV=6	1.01106	0.934603	0.978453
		Heterogeneous nuclear ribonucleoprotein U-like protein 2 OS=Homo sapiens GN=HNRNPUL2 PE=1 SV=1	1.00795	1.04512	1.00769
		Non-specific lipid-transfer protein OS=Homo sapiens GN=SCP2 PE=1 SV=2	0.989022	0.934959	1.00793
		STE20-like serine/threonine-protein kinase OS=Homo sapiens GN=SLK PE=1 SV=1	1.03435	0.980745	0.958101
		Alpha-aminoadipic semialdehyde dehydrogenase OS=Homo sapiens GN=ALDH7A1 PE=1 SV=5	0.988988	1.03496	1.00528
		Peroxiredoxin-2 OS=Homo sapiens GN=PRDX2 PE=1 SV=5	1.00043	1.17034	1.10792
		40S ribosomal protein S3 OS=Homo sapiens GN=RPS3 PE=1 SV=2	1.00544	0.995763	1.04979
		Alcohol dehydrogenase [NADP(+)] OS=Homo sapiens GN=AKR1A1 PE=1 SV=3	0.985481	1.02142	1.02795
		AP-1 complex subunit beta-1 OS=Homo sapiens GN=AP1B1 PE=1 SV=2	1.01371	0.977149	0.978097
		Macrophage-capping protein OS=Homo sapiens GN=CAPG PE=1 SV=2	1.02779	0.91869	0.930627
		Heterogeneous nuclear ribonucleoprotein A1 OS=Homo sapiens GN=HNRNPA1 PE=4 SV=2	0.968182	1.11628	1.00909
		Succinyl-CoA ligase [GDP-forming] subunit beta, mitochondrial OS=Homo sapiens GN=SUCLG2 PE=1 SV=2	0.985874	1.12842	1.023
		Electron transfer flavoprotein subunit beta OS=Homo sapiens GN=ETFB PE=1 SV=3	0.973599	0.990858	0.98584
		Isoleucine--tRNA ligase, mitochondrial OS=Homo sapiens GN=IARS2 PE=1 SV=2	0.950511	1.01743	1.00168
		182 kDa tankyrase-1-binding protein OS=Homo sapiens GN=TNKS1BP1 PE=1 SV=4	1.05115	0.986711	0.937506
		ATP-dependent RNA helicase DDX1 OS=Homo sapiens GN=DDX1 PE=1 SV=2	1.02481	1.07712	1.01196
		Lon protease homolog, mitochondrial OS=Homo sapiens GN=LONP1 PE=1 SV=2	0.993867	1.06744	1.04714
		Nesprin-1 OS=Homo sapiens GN=SYNE1 PE=2 SV=1	0.849876	1.14496	0.87043
		Carbonyl reductase [NADPH] 1 OS=Homo sapiens GN=CBR1 PE=1 SV=3	0.971543	0.993092	1.01029
		Ras-related protein Rab-7a OS=Homo sapiens GN=RAB7A PE=1 SV=1	1.03075	1.1016	1.03942
		60S ribosomal protein L4 OS=Homo sapiens GN=RPL4 PE=1 SV=5	1.01313	0.944256	1.0214
		40S ribosomal protein S8 OS=Homo sapiens GN=RPS8 PE=1 SV=2	0.979573	0.994332	1.04665
		Arginine--tRNA ligase, cytoplasmic OS=Homo sapiens GN=RARS PE=1 SV=2	0.987584	1.05858	1.10252
		Leukotriene A-4 hydrolase OS=Homo sapiens GN=LTA4H PE=1 SV=2	1.01071	0.960745	0.992404
		Plastin-3 OS=Homo sapiens GN=PLS3 PE=1 SV=4	1.07114	1.04149	1.11213
		60S ribosomal protein L6 OS=Homo sapiens GN=RPL6 PE=1 SV=3	0.954555	1.03866	1.09198
		Nesprin-2 OS=Homo sapiens GN=SYNE2 PE=1 SV=3	0.998044	0.973869	0.998303
		Actin-related protein 3 OS=Homo sapiens GN=ACTR3 PE=1 SV=3	1.00106	1.02767	1.01028
		40S ribosomal protein S3a OS=Homo sapiens GN=RPS3A PE=1 SV=2	0.990188	1.04616	1.11304
		3-ketoacyl-CoA thiolase, peroxisomal OS=Homo sapiens GN=ACAA1 PE=1 SV=2	0.988132	1.0692	1.01554
		Thioredoxin OS=Homo sapiens GN=TXN PE=1 SV=3	0.979047	0.971021	0.981221
		Utrophin OS=Homo sapiens GN=UTRN PE=1 SV=2	0.974595	0.971796	0.955415
		Lipopolysaccharide-responsive and beige-like anchor protein OS=Homo sapiens GN=LRBA PE=2 SV=1	0.995315	0.95472	1.02831
		Prohibitin OS=Homo sapiens GN=PHB PE=1 SV=1	0.985157	1.0596	1.05458
		T-complex protein 1 subunit zeta OS=Homo sapiens GN=CCT6A PE=1 SV=3	1.00471	1.01609	1.12502
		Prolow-density lipoprotein receptor-related protein 1 OS=Homo sapiens GN=LRP1 PE=1 SV=2	0.992026	0.957371	0.99103
		Calumenin OS=Homo sapiens GN=CALU PE=1 SV=2	1.01229	1.01507	0.976083
		Catenin delta-1 OS=Homo sapiens GN=CTNND1 PE=1 SV=1	0.987858	1.02518	1.02287
		Nucleobindin-1 OS=Homo sapiens GN=NUCB1 PE=1 SV=4	1.00271	1.02071	0.999463
		Aspartate--tRNA ligase, cytoplasmic OS=Homo sapiens GN=DARS PE=1 SV=2	0.995074	1.03294	1.06611
		Vacuolar protein sorting-associated protein 35 OS=Homo sapiens GN=VPS35 PE=1 SV=2	1.02881	1.01387	1.05683
		Extended synaptotagmin-1 OS=Homo sapiens GN=ESYT1 PE=1 SV=1	0.990034	0.98719	0.949852
		Importin subunit beta-1 OS=Homo sapiens GN=KPNB1 PE=1 SV=2	1.0213	1.01909	1.03658
		Dynamin-like 120 kDa protein, mitochondrial OS=Homo sapiens GN=OPA1 PE=1 SV=3	0.993712	0.98202	0.976844
		T-complex protein 1 subunit eta OS=Homo sapiens GN=CCT7 PE=1 SV=2	0.983502	1.01709	1.07669
		Voltage-dependent anion-selective channel protein 2 OS=Homo sapiens GN=VDAC2 PE=1 SV=2	0.985122	0.996886	1.02176
		Alpha-actinin-1 OS=Homo sapiens GN=ACTN1 PE=1 SV=2	1.00382	0.972874	0.971947
		Dynactin subunit 1 OS=Homo sapiens GN=DCTN1 PE=2 SV=1	1.00835	1.00304	0.983775
		Afadin OS=Homo sapiens GN=MLLT4 PE=2 SV=1	0.998511	0.960262	0.989794
		Ras-related protein Rab-11B OS=Homo sapiens GN=RAB11B PE=1 SV=4	1.03722	0.964749	1.0564
		Prosaposin OS=Homo sapiens GN=PSAP PE=1 SV=2	0.999307	1.05651	0.985276
		T-complex protein 1 subunit delta OS=Homo sapiens GN=CCT4 PE=1 SV=4	1.02979	1.03422	1.05537
		Coatomer protein complex, subunit beta 2 (Beta prime), isoform CRA_b OS=Homo sapiens GN=COPB2 PE=2 SV=1	1.00699	1.04187	1.04924
		Leucine-rich repeat-containing protein 59 OS=Homo sapiens GN=LRRC59 PE=1 SV=1	1.01822	1.11377	1.02986
		Probable ubiquitin carboxyl-terminal hydrolase FAF-X OS=Homo sapiens GN=USP9X PE=1 SV=3	0.996143	1.01588	0.994246
		CAD protein OS=Homo sapiens GN=CAD PE=2 SV=1	1.02351	1.0785	1.04469
		Golgin subfamily A member 4 OS=Homo sapiens GN=GOLGA4 PE=1 SV=1	1.02091	1.04189	0.994074
		Phosphoenolpyruvate carboxykinase [GTP], mitochondrial OS=Homo sapiens GN=PCK2 PE=1 SV=3	0.974494	1.0628	0.991115
		Coatomer subunit delta OS=Homo sapiens GN=ARCN1 PE=1 SV=1	1.02124	0.95033	1.07085
		Eukaryotic translation initiation factor 5B OS=Homo sapiens GN=EIF5B PE=1 SV=4	1.08176	1.02965	1.07676
		Interleukin enhancer-binding factor 2 OS=Homo sapiens GN=ILF2 PE=1 SV=2	0.973852	1.01508	1.09872
		AFG3-like protein 2 OS=Homo sapiens GN=AFG3L2 PE=1 SV=2	1.00359	0.993454	1.03902
		Protein transport protein Sec31A OS=Homo sapiens GN=SEC31A PE=2 SV=1	1.02995	1.05528	1.0184
		Nucleolar RNA helicase 2 OS=Homo sapiens GN=DDX21 PE=1 SV=5	1.02644	1.12955	1.02915
		Malate dehydrogenase, cytoplasmic OS=Homo sapiens GN=MDH1 PE=1 SV=4	0.989245	0.94514	0.972267
		2-oxoglutarate dehydrogenase, mitochondrial OS=Homo sapiens GN=OGDH PE=1 SV=3	1.01268	1.03378	0.98666
		T-complex protein 1 subunit epsilon OS=Homo sapiens GN=CCT5 PE=1 SV=1	1.02518	1.0376	1.05405
		Sodium/potassium-transporting ATPase subunit beta-1 OS=Homo sapiens GN=ATP1B1 PE=1 SV=1	0.95835	0.977606	1.01882
		Ubiquitin-40S ribosomal protein S27a OS=Homo sapiens GN=RPS27A PE=1 SV=2	0.980201	1.16981	1.08207
		Adenosylhomocysteinase OS=Homo sapiens GN=AHCY PE=1 SV=4	1.01789	1.00363	1.04299
		Septin-9 OS=Homo sapiens GN=SEPT9 PE=1 SV=2	1.00467	1.04164	0.973481
		Acetyl-CoA acetyltransferase, mitochondrial OS=Homo sapiens GN=ACAT1 PE=1 SV=1	1.02587	1.02776	1.05125
		Exportin-1 OS=Homo sapiens GN=XPO1 PE=1 SV=1	0.983349	1.01117	1.03487
		Hexokinase-2 OS=Homo sapiens GN=HK2 PE=1 SV=2	1.00879	1.09762	1.0241
		Eukaryotic initiation factor 4A-I OS=Homo sapiens GN=EIF4A1 PE=1 SV=1	1.01045	1.03882	1.01466
		Protein S100-A4 OS=Homo sapiens GN=S100A4 PE=1 SV=1	0.980388	0.897634	1.01141
		3-ketoacyl-CoA thiolase, mitochondrial OS=Homo sapiens GN=ACAA2 PE=1 SV=2	0.991785	1.01751	0.994522
		Putative pre-mRNA-splicing factor ATP-dependent RNA helicase DHX15 OS=Homo sapiens GN=DHX15 PE=1 SV=2	0.971594	1.02344	1.0727
		Probable ATP-dependent RNA helicase DDX17 OS=Homo sapiens GN=DDX17 PE=2 SV=1	1.01893	1.02838	1.04404
		Heterogeneous nuclear ribonucleoprotein A3 OS=Homo sapiens GN=HNRNPA3 PE=1 SV=2	0.99813	1.03349	0.981663
		Carboxymethylenebutenolidase homolog OS=Homo sapiens GN=CMBL PE=1 SV=1	1.031	0.928404	0.937701
		ATP-dependent RNA helicase A OS=Homo sapiens GN=DHX9 PE=1 SV=4	0.98117	1.02881	1.0185
		Guanine nucleotide-binding protein subunit beta-2-like 1 OS=Homo sapiens GN=GNB2L1 PE=1 SV=3	0.995746	1.06391	1.01909
		GRIP and coiled-coil domain-containing protein 2 OS=Homo sapiens GN=GCC2 PE=1 SV=4	0.988063	0.996834	0.98386
		Hepatoma-derived growth factor OS=Homo sapiens GN=HDGF PE=1 SV=1	1.09893	0.949145	0.9973
		Interleukin enhancer-binding factor 3 OS=Homo sapiens GN=ILF3 PE=1 SV=3	0.998476	1.05876	1.01891
		Peroxiredoxin-5, mitochondrial OS=Homo sapiens GN=PRDX5 PE=1 SV=4	1.01551	1.01976	1.08213
		Histone H3.1t OS=Homo sapiens GN=HIST3H3 PE=1 SV=3	0.958018	1.05988	1.10351
		Aspartate aminotransferase, mitochondrial OS=Homo sapiens GN=GOT2 PE=1 SV=3	0.98369	1.00158	1.04462
		Phosphoglucomutase-1 OS=Homo sapiens GN=PGM1 PE=1 SV=3	1.01693	1.04277	1.01271
		Exportin-2 OS=Homo sapiens GN=CSE1L PE=1 SV=3	1.01298	1.06544	1.06953
		Cadherin-1 OS=Homo sapiens GN=CDH1 PE=1 SV=3	1.02901	1.00659	1.00535
		Cytoplasmic FMR1-interacting protein 1 OS=Homo sapiens GN=CYFIP1 PE=1 SV=1	0.994074	1.01933	0.957935
		Dipeptidyl peptidase 3 OS=Homo sapiens GN=DPP3 PE=2 SV=1	0.984662	0.970298	1.00439
		High mobility group protein B1 OS=Homo sapiens GN=HMGB1 PE=1 SV=3	1.03315	0.973734	1.08751
		60S ribosomal protein L23a OS=Homo sapiens GN=RPL23A PE=1 SV=1	0.985293	0.966154	1.00038
		60S ribosomal protein L7 OS=Homo sapiens GN=RPL7 PE=1 SV=1	0.975203	0.999169	1.03215
		Protein-glutamine gamma-glutamyltransferase 2 OS=Homo sapiens GN=TGM2 PE=1 SV=2	1.01612	1.03688	1.02091
		Aldo-keto reductase family 1 member B10 OS=Homo sapiens GN=AKR1B10 PE=1 SV=2	1.05726	0.944829	0.92065
		Serine hydroxymethyltransferase, mitochondrial OS=Homo sapiens GN=SHMT2 PE=1 SV=3	0.979692	1.01152	0.991768
		RuvB-like 1 OS=Homo sapiens GN=RUVBL1 PE=1 SV=1	0.991184	1.00938	1.0398
		Ubiquitin carboxyl-terminal hydrolase 14 OS=Homo sapiens GN=USP14 PE=1 SV=3	1.03344	1.00765	1.01147
		40S ribosomal protein S4, X isoform OS=Homo sapiens GN=RPS4X PE=1 SV=2	1.00881	1.03589	1.10753
		40S ribosomal protein S9 OS=Homo sapiens GN=RPS9 PE=1 SV=3	0.943569	1.00567	1.09321
		Glycerol-3-phosphate dehydrogenase, mitochondrial OS=Homo sapiens GN=GPD2 PE=1 SV=3	1.00285	1.04565	1.03514
		Prenylcysteine oxidase 1 OS=Homo sapiens GN=PCYOX1 PE=1 SV=3	0.963045	1.0211	1.04191
		ADP/ATP translocase 2 OS=Homo sapiens GN=SLC25A5 PE=1 SV=7	0.998649	1.06642	1.10748
		CCR4-NOT transcription complex subunit 1 OS=Homo sapiens GN=CNOT1 PE=1 SV=2	0.9906	0.994522	1.00467
		Unconventional myosin-Ib OS=Homo sapiens GN=MYO1B PE=2 SV=1	0.976472	1.06352	1.04886
		Insulin-like growth factor 2 mRNA-binding protein 1 OS=Homo sapiens GN=IGF2BP1 PE=1 SV=2	0.982923	1.06201	1.08973
		Integrin alpha-V OS=Homo sapiens GN=ITGAV PE=1 SV=2	0.996817	0.91456	0.967662
		Melanoma inhibitory activity protein 3 OS=Homo sapiens GN=MIA3 PE=1 SV=1	1.01405	0.99182	0.983962
		26S proteasome non-ATPase regulatory subunit 1 OS=Homo sapiens GN=PSMD1 PE=1 SV=2	1.03015	1.0163	1.0069
		DNA repair protein RAD50 OS=Homo sapiens GN=RAD50 PE=1 SV=1	1.0093	1.05387	1.05316
		Phenylalanine--tRNA ligase beta subunit OS=Homo sapiens GN=FARSB PE=1 SV=3	0.991975	1.02239	1.06766
		C-1-tetrahydrofolate synthase, cytoplasmic OS=Homo sapiens GN=MTHFD1 PE=1 SV=3	1.00854	1.04057	1.06561
		Cytochrome c (Fragment) OS=Homo sapiens GN=CYCS PE=2 SV=1	0.949803	0.942948	1.08681
		Galectin-4 OS=Homo sapiens GN=LGALS4 PE=1 SV=1	1.03345	0.968199	0.991253
		Aminopeptidase B OS=Homo sapiens GN=RNPEP PE=1 SV=2	1.01986	0.984508	0.976861
		Tight junction protein 1 (Zona occludens 1), isoform CRA_a OS=Homo sapiens GN=TJP1 PE=2 SV=1	0.997007	1.01879	1.00596
		Delta-1-pyrroline-5-carboxylate synthase OS=Homo sapiens GN=ALDH18A1 PE=1 SV=2	0.989434	1.05979	0.971156
		Radixin OS=Homo sapiens GN=RDX PE=1 SV=1	1.02482	1.11649	1.04187
		Echinoderm microtubule-associated protein-like 4 OS=Homo sapiens GN=EML4 PE=1 SV=3	1.03329	1.02029	0.972672
		C-Jun-amino-terminal kinase-interacting protein 4 OS=Homo sapiens GN=SPAG9 PE=1 SV=4	1.03611	1.08194	1.00664
		Nucleoside diphosphate kinase OS=Homo sapiens GN=NME1-NME2 PE=2 SV=1	0.994057	0.931821	1.05176
		RNA-binding motif protein, X chromosome OS=Homo sapiens GN=RBMX PE=1 SV=3	0.974342	0.986387	1.00199
		Cytoplasmic aconitate hydratase OS=Homo sapiens GN=ACO1 PE=1 SV=3	1.02121	1.01591	1.01836
		Cytosolic non-specific dipeptidase OS=Homo sapiens GN=CNDP2 PE=1 SV=2	0.984832	0.935559	0.977674
		Microsomal triglyceride transfer protein large subunit OS=Homo sapiens GN=MTTP PE=2 SV=1	0.985344	0.96783	1.00965
		Integrin alpha-6 OS=Homo sapiens GN=ITGA6 PE=1 SV=5	0.959148	0.96882	1.04245
		CD2-associated protein OS=Homo sapiens GN=CD2AP PE=1 SV=1	1.00669	0.937864	0.943553
		Cingulin OS=Homo sapiens GN=CGN PE=1 SV=2	0.984082	0.986557	1.00219
		Septin-7 OS=Homo sapiens GN=SEPT7 PE=2 SV=2	1.03261	0.993161	1.01871
		Putative hexokinase HKDC1 OS=Homo sapiens GN=HKDC1 PE=1 SV=3	0.970063	1.03224	1.09893
		Methylmalonate-semialdehyde dehydrogenase [acylating], mitochondrial OS=Homo sapiens GN=ALDH6A1 PE=1 SV=2	0.986387	1.02827	1.05968
		Oxysterol-binding protein 1 OS=Homo sapiens GN=OSBP PE=1 SV=1	0.985583	1.03143	0.97365
		Acidic leucine-rich nuclear phosphoprotein 32 family member A OS=Homo sapiens GN=ANP32A PE=1 SV=1	1.03762	1.00062	0.990875
		Band 4.1-like protein 2 OS=Homo sapiens GN=EPB41L2 PE=1 SV=1	1.0151	0.989588	1.00671
		Guanine nucleotide-binding protein G(s) subunit alpha isoforms XLas OS=Homo sapiens GN=GNAS PE=1 SV=2	0.97764	1.03908	1.03234
		Perilipin-3 OS=Homo sapiens GN=PLIN3 PE=1 SV=3	1.03996	0.993299	1.00751
		60S ribosomal protein L7a OS=Homo sapiens GN=RPL7A PE=1 SV=2	1.0276	0.987721	1.11151
		Scaffold attachment factor B1 OS=Homo sapiens GN=SAFB PE=1 SV=4	1.01168	1.00622	0.991493
		Splicing factor 3B subunit 3 OS=Homo sapiens GN=SF3B3 PE=1 SV=4	0.98784	1.02765	1.01472
		Signal recognition particle receptor subunit alpha OS=Homo sapiens GN=SRPR PE=1 SV=2	1.03449	1.06895	0.97544
		Tight junction protein ZO-2 OS=Homo sapiens GN=TJP2 PE=1 SV=2	1.03093	0.948684	0.938302
		Matrin-3 OS=Homo sapiens GN=MATR3 PE=2 SV=1	1.00734	1.10324	1.03821
		Elongation factor 1-gamma OS=Homo sapiens GN=EEF1G PE=2 SV=1	0.995919	1.03915	1.19507
		Antigen KI-67 OS=Homo sapiens GN=MKI67 PE=1 SV=2	1.01632	0.904912	1.18275
		NADPH--cytochrome P450 reductase OS=Homo sapiens GN=POR PE=1 SV=2	1.01224	1.03466	0.987378
		60S acidic ribosomal protein P2 OS=Homo sapiens GN=RPLP2 PE=1 SV=1	1.01942	1.11171	1.04726
		Ubiquitin carboxyl-terminal hydrolase 5 OS=Homo sapiens GN=USP5 PE=1 SV=2	1.022	0.994849	1.01347
		Serine/threonine-protein phosphatase 2A 65 kDa regulatory subunit A alpha isoform OS=Homo sapiens GN=PPP2R1A PE=1 SV=4	0.993351	0.979624	0.97468
		Thymosin alpha-1 OS=Homo sapiens GN=PTMA PE=2 SV=1	1.19659	0.961211	1.05709
		E3 ubiquitin-protein ligase RNF213 OS=Homo sapiens GN=RNF213 PE=1 SV=3	0.981782	1.01301	0.991562
		Serpin H1 OS=Homo sapiens GN=SERPINH1 PE=1 SV=2	1.02774	1.09984	1.05446
		Src substrate cortactin OS=Homo sapiens GN=CTTN PE=1 SV=2	1.04941	0.950807	0.99103
		DNA topoisomerase 1 OS=Homo sapiens GN=TOP1 PE=1 SV=2	1.00914	1.07889	1.13161
		4F2 cell-surface antigen heavy chain OS=Homo sapiens GN=SLC3A2 PE=1 SV=3	0.998511	1.16635	1.03841
		Acyl-CoA synthetase family member 2, mitochondrial OS=Homo sapiens GN=ACSF2 PE=2 SV=1	1.02637	1.03084	1.03697
		Ubiquitin carboxyl-terminal hydrolase OS=Homo sapiens GN=USP7 PE=2 SV=1	1.01894	1.00033	1.06078
		ATP-dependent RNA helicase DDX3X OS=Homo sapiens GN=DDX3X PE=1 SV=3	1.00352	1.07768	1.0144
		Glycogen debranching enzyme OS=Homo sapiens GN=AGL PE=1 SV=3	1.003	0.992525	1.00708
		Unconventional myosin-Ia OS=Homo sapiens GN=MYO1A PE=1 SV=1	0.963379	1.00304	1.07042
		Signal recognition particle subunit SRP68 OS=Homo sapiens GN=SRP68 PE=1 SV=2	1.01327	0.995505	0.963646
		14-3-3 protein gamma OS=Homo sapiens GN=YWHAG PE=1 SV=2	1.0098	0.965418	0.98543
		Cysteine--tRNA ligase, cytoplasmic OS=Homo sapiens GN=CARS PE=2 SV=1	0.98432	0.975677	0.970248
		DNA damage-binding protein 1 OS=Homo sapiens GN=DDB1 PE=1 SV=1	0.988234	1.02036	1.05801
		Probable ATP-dependent RNA helicase DDX46 OS=Homo sapiens GN=DDX46 PE=1 SV=2	1.00947	0.982497	1.04297
		EH domain-containing protein 1 OS=Homo sapiens GN=EHD1 PE=1 SV=2	1.01112	1.02915	0.969911
		Heterogeneous nuclear ribonucleoprotein H OS=Homo sapiens GN=HNRNPH1 PE=2 SV=1	1.03159	1.04565	1.09884
		Isocitrate dehydrogenase [NADP], mitochondrial OS=Homo sapiens GN=IDH2 PE=1 SV=2	1.00605	1.02863	1.0276
		AGR2 OS=Homo sapiens GN=AGR2 PE=2 SV=1	1.01962	0.95636	0.930998
		Heat shock protein 75 kDa, mitochondrial OS=Homo sapiens GN=TRAP1 PE=1 SV=3	0.9928	1.07807	1.05982
		116 kDa U5 small nuclear ribonucleoprotein component OS=Homo sapiens GN=EFTUD2 PE=1 SV=1	0.985447	1.06034	1.00319
		Plasma membrane calcium-transporting ATPase 4 OS=Homo sapiens GN=ATP2B4 PE=1 SV=2	1.0709	0.955515	0.942229
		Endoplasmic reticulum resident protein 29 OS=Homo sapiens GN=ERP29 PE=1 SV=4	0.994539	1.02918	1.01399
		Protein DJ-1 OS=Homo sapiens GN=PARK7 PE=1 SV=2	1.00635	0.919423	1.0153
		Membrane-associated progesterone receptor component 1 OS=Homo sapiens GN=PGRMC1 PE=1 SV=3	1.04404	1.02794	0.976167
		Plastin-1 OS=Homo sapiens GN=PLS1 PE=1 SV=2	1.02603	0.942883	0.9347
		Threonine--tRNA ligase, cytoplasmic OS=Homo sapiens GN=TARS PE=1 SV=3	0.980507	1.00252	0.999809
		Thyroid hormone receptor-associated protein 3 OS=Homo sapiens GN=THRAP3 PE=1 SV=2	1.08082	1.02578	0.997802
		Peroxisomal acyl-coenzyme A oxidase 1 OS=Homo sapiens GN=ACOX1 PE=1 SV=3	0.996955	1.04714	0.983417
		Long-chain-fatty-acid--CoA ligase 3 OS=Homo sapiens GN=ACSL3 PE=1 SV=3	1.00234	1.07715	1.03086
		40S ribosomal protein SA (Fragment) OS=Homo sapiens GN=RPSA PE=2 SV=1	0.99948	1.00755	1.04765
		Eukaryotic translation initiation factor 3 subunit C OS=Homo sapiens GN=EIF3C PE=1 SV=1	0.994039	1.04203	1.02753
		Unconventional myosin-Vb OS=Homo sapiens GN=MYO5B PE=1 SV=3	0.963696	1.00372	1.02657
		26S proteasome non-ATPase regulatory subunit 2 OS=Homo sapiens GN=PSMD2 PE=1 SV=3	1.03821	1.02339	1.09655
		SH3 domain-containing kinase-binding protein 1 OS=Homo sapiens GN=SH3KBP1 PE=1 SV=2	0.988217	0.938059	0.966489
		Tripeptidyl-peptidase 2 OS=Homo sapiens GN=TPP2 PE=1 SV=4	1.00005	0.983707	1.01491
		Thioredoxin-dependent peroxide reductase, mitochondrial OS=Homo sapiens GN=PRDX3 PE=2 SV=1	1.00078	1.04645	0.973751
		Cation-independent mannose-6-phosphate receptor OS=Homo sapiens GN=IGF2R PE=1 SV=3	1.00816	0.963963	0.99616
		Dolichyl-diphosphooligosaccharide--protein glycosyltransferase 48 kDa subunit OS=Homo sapiens GN=DDOST PE=1 SV=4	0.968786	0.984969	1.04516
		Protein transport protein Sec24C OS=Homo sapiens GN=SEC24C PE=1 SV=3	0.977775	1.03668	1.03494
		Capping protein (Actin filament) muscle Z-line, beta, isoform CRA_a OS=Homo sapiens GN=CAPZB PE=2 SV=1	1.05455	0.988406	0.956227
		Charged multivesicular body protein 4b OS=Homo sapiens GN=CHMP4B PE=1 SV=1	1.02006	0.987173	1.04814
		Leukocyte elastase inhibitor OS=Homo sapiens GN=SERPINB1 PE=1 SV=1	0.949178	0.956227	1.00868
		GTP-binding nuclear protein Ran (Fragment) OS=Homo sapiens GN=RAN PE=2 SV=1	1.0256	1.12276	1.12514
		Plasminogen activator inhibitor 1 RNA-binding protein OS=Homo sapiens GN=SERBP1 PE=1 SV=2	1.03367	0.954323	0.986728
		Procollagen-lysine,2-oxoglutarate 5-dioxygenase 2 OS=Homo sapiens GN=PLOD2 PE=1 SV=2	0.979862	0.942703	1.03256
		Dolichyl-diphosphooligosaccharide--protein glycosyltransferase subunit STT3A OS=Homo sapiens GN=STT3A PE=1 SV=2	1.03519	1.04585	1.06503
		T-complex protein 1 subunit beta OS=Homo sapiens GN=CCT2 PE=1 SV=4	1.02076	1.04357	1.0339
		Isopentenyl-diphosphate Delta-isomerase 1 OS=Homo sapiens GN=IDI1 PE=1 SV=2	0.994729	1.01632	1.03535
		Protein LYRIC OS=Homo sapiens GN=MTDH PE=1 SV=2	1.07077	1.02826	0.9705
		Reticulocalbin-1 OS=Homo sapiens GN=RCN1 PE=1 SV=1	1.01479	0.990755	0.898817
		A-kinase anchor protein 9 OS=Homo sapiens GN=AKAP9 PE=1 SV=3	1.02974	0.97311	0.905885
		Cystatin-B OS=Homo sapiens GN=CSTB PE=1 SV=2	0.868592	1.06325	0.955614
		Histone H1.3 OS=Homo sapiens GN=HIST1H1D PE=1 SV=2	0.980915	0.960578	1.05298
		Heterogeneous nuclear ribonucleoprotein D0 OS=Homo sapiens GN=HNRNPD PE=1 SV=1	1.02614	1.11586	1.05953
		Inverted formin-2 OS=Homo sapiens GN=INF2 PE=1 SV=2	1.02092	0.983025	0.938335
		Trifunctional purine biosynthetic protein adenosine-3 OS=Homo sapiens GN=GART PE=1 SV=1	1.00066	1.03353	1.04939
		Multifunctional protein ADE2 OS=Homo sapiens GN=PAICS PE=1 SV=3	0.969827	1.01085	1.02938
		Rho-associated protein kinase 1 OS=Homo sapiens GN=ROCK1 PE=1 SV=1	1.05068	0.980507	0.99775
		Tropomyosin alpha-4 chain OS=Homo sapiens GN=TPM4 PE=1 SV=3	1.05216	0.973886	1.04551
		Very long-chain specific acyl-CoA dehydrogenase, mitochondrial OS=Homo sapiens GN=ACADVL PE=1 SV=1	0.985874	0.979556	1.03891
		Acyl-CoA-binding protein OS=Homo sapiens GN=DBI PE=1 SV=2	1.0029	0.968517	1.12894
		Golgi-specific brefeldin A-resistance guanine nucleotide exchange factor 1 OS=Homo sapiens GN=GBF1 PE=1 SV=2	0.975964	1.01284	1.0065
		Pyridoxal-dependent decarboxylase domain-containing protein 1 OS=Homo sapiens GN=PDXDC1 PE=2 SV=1	1.02983	1.06727	1.00278
		Lamin B2, isoform CRA_a OS=Homo sapiens GN=LMNB2 PE=2 SV=1	1.01774	1.03252	1.01368
		Nucleolar protein 56 OS=Homo sapiens GN=NOP56 PE=1 SV=4	1.02674	1.05704	0.993971
		PDZ and LIM domain protein 1 OS=Homo sapiens GN=PDLIM1 PE=1 SV=4	1.02408	0.992422	0.996299
		Splicing factor, proline- and glutamine-rich OS=Homo sapiens GN=SFPQ PE=1 SV=2	1.02053	1.05166	1.08497
		Integrin beta-1 OS=Homo sapiens GN=ITGB1 PE=1 SV=2	0.992903	0.936857	0.98868
		Nodal modulator 3 OS=Homo sapiens GN=NOMO3 PE=2 SV=1	0.970265	1.05103	0.964331
		LETM1 and EF-hand domain-containing protein 1, mitochondrial OS=Homo sapiens GN=LETM1 PE=1 SV=1	0.98265	1.0196	0.983417
		Nebulin OS=Homo sapiens GN=NEB PE=2 SV=1	0.984935	0.943929	0.895118
		Prolyl 4-hydroxylase subunit alpha-2 OS=Homo sapiens GN=P4HA2 PE=1 SV=1	0.984491	0.966723	0.933356
		1-phosphatidylinositol 4,5-bisphosphate phosphodiesterase beta-3 OS=Homo sapiens GN=PLCB3 PE=1 SV=2	0.99955	1.00356	1.02639
		Ras-related protein Rab-14 OS=Homo sapiens GN=RAB14 PE=1 SV=4	1.04961	1.0339	1.09357
		UV excision repair protein RAD23 homolog B OS=Homo sapiens GN=RAD23B PE=1 SV=1	1.02644	1.04317	1.01864
		40S ribosomal protein S2 OS=Homo sapiens GN=RPS2 PE=1 SV=2	0.981068	0.990377	1.14421
		Synaptic vesicle membrane protein VAT-1 homolog OS=Homo sapiens GN=VAT1 PE=1 SV=2	1.03767	0.989331	0.998788
		Aminoacylase-1 OS=Homo sapiens GN=ACY1 PE=1 SV=1	0.975017	0.968517	1.08271
		Catechol O-methyltransferase OS=Homo sapiens GN=COMT PE=1 SV=2	0.928694	1.04162	1.02328
		Dynactin subunit 2 OS=Homo sapiens GN=DCTN2 PE=2 SV=1	1.01949	0.968417	1.00565
		Mannosyl-oligosaccharide glucosidase OS=Homo sapiens GN=MOGS PE=1 SV=5	0.951928	0.990085	0.95
		Sister chromatid cohesion protein PDS5 homolog B OS=Homo sapiens GN=PDS5B PE=1 SV=1	1.02729	1.04424	1.01319
		D-3-phosphoglycerate dehydrogenase OS=Homo sapiens GN=PHGDH PE=1 SV=4	0.986335	1.04473	1.04393
		Methionine--tRNA ligase, cytoplasmic OS=Homo sapiens GN=MARS PE=1 SV=2	0.979743	1.02749	0.995022
		Dihydropyrimidinase-related protein 2 OS=Homo sapiens GN=DPYSL2 PE=1 SV=1	0.992852	1.0594	1.016
		GMP synthase [glutamine-hydrolyzing] OS=Homo sapiens GN=GMPS PE=1 SV=1	1.01974	1.01189	1.02213
		40S ribosomal protein S13 OS=Homo sapiens GN=RPS13 PE=1 SV=2	0.963863	1.03147	1.04409
		Tetratricopeptide repeat protein 37 OS=Homo sapiens GN=TTC37 PE=1 SV=1	0.96679	0.993919	1.00264
		Estradiol 17-beta-dehydrogenase 12 OS=Homo sapiens GN=HSD17B12 PE=1 SV=2	0.961028	1.01417	0.967159
		DnaJ homolog subfamily C member 13 OS=Homo sapiens GN=DNAJC13 PE=1 SV=5	0.965635	1.00283	1.00685
		Dihydrolipoyl dehydrogenase, mitochondrial OS=Homo sapiens GN=DLD PE=1 SV=2	1.03111	1.01833	1.00739
		Myosin light polypeptide 6 OS=Homo sapiens GN=MYL6 PE=2 SV=1	1.02266	0.981102	1.03199
		Glutathione S-transferase A1 OS=Homo sapiens GN=GSTA1 PE=1 SV=3	1.01375	0.959563	1.40046
		Nicotinamide phosphoribosyltransferase OS=Homo sapiens GN=NAMPT PE=1 SV=1	0.952506	1.06758	1.02333
		Poly [ADP-ribose] polymerase 4 OS=Homo sapiens GN=PARP4 PE=1 SV=3	1.01836	0.950741	0.894823
		Presequence protease, mitochondrial OS=Homo sapiens GN=PITRM1 PE=1 SV=3	1.01595	1.00064	0.946189
		RRP12-like protein OS=Homo sapiens GN=RRP12 PE=1 SV=2	0.989331	1.12154	0.980303
		N(G),N(G)-dimethylarginine dimethylaminohydrolase 1 OS=Homo sapiens GN=DDAH1 PE=1 SV=3	1.00307	0.981238	0.999307
		Dihydrolipoyllysine-residue acetyltransferase component of pyruvate dehydrogenase complex, mitochondrial OS=Homo sapiens GN=DLAT PE=1 SV=3	0.991167	1.07047	0.997975
		Protein BLOC1S5-TXNDC5 OS=Homo sapiens GN=TXNDC5 PE=2 SV=1	0.994694	1.02924	0.973313
		Septin-2 OS=Homo sapiens GN=SEPT2 PE=1 SV=1	0.984252	1.00547	1.01501
		Tropomodulin-3 OS=Homo sapiens GN=TMOD3 PE=1 SV=1	0.995643	0.985925	1.00758
		Adenine phosphoribosyltransferase OS=Homo sapiens GN=APRT PE=1 SV=2	0.960462	0.987464	1.0469
		Extended synaptotagmin-2 (Fragment) OS=Homo sapiens GN=ESYT2 PE=2 SV=1	0.996402	0.987378	0.996938
		Vesicle-fusing ATPase OS=Homo sapiens GN=NSF PE=2 SV=1	0.973903	1.03129	1.00457
		Obg-like ATPase 1 OS=Homo sapiens GN=OLA1 PE=2 SV=1	1.03256	0.993333	1.08399
		Proliferation-associated protein 2G4 OS=Homo sapiens GN=PA2G4 PE=1 SV=3	1.03861	0.998736	1.02188
		26S proteasome non-ATPase regulatory subunit 3 OS=Homo sapiens GN=PSMD3 PE=1 SV=2	1.00236	1.0442	1.02161
		Transforming protein RhoA OS=Homo sapiens GN=RHOA PE=1 SV=1	0.999498	0.943062	0.881068
		Glycine--tRNA ligase OS=Homo sapiens GN=GARS PE=1 SV=3	1.01185	1.05126	1.00445
		Catalase OS=Homo sapiens GN=CAT PE=1 SV=3	0.998822	0.926733	0.955051
		Far upstream element-binding protein 2 OS=Homo sapiens GN=KHSRP PE=1 SV=4	1.04556	1.05309	1.00443
		Fumarate hydratase, mitochondrial OS=Homo sapiens GN=FH PE=1 SV=3	1.01262	1.01528	0.988954
		Hephaestin OS=Homo sapiens GN=HEPH PE=2 SV=3	0.986831	0.959264	0.99547
		NAD(P) transhydrogenase, mitochondrial OS=Homo sapiens GN=NNT PE=1 SV=3	1.00554	1.05975	1.03058
		Prolyl endopeptidase OS=Homo sapiens GN=PREP PE=1 SV=2	0.99877	0.998303	1.00694
		26S protease regulatory subunit 6A OS=Homo sapiens GN=PSMC3 PE=1 SV=3	0.983826	1.05705	0.987995
		Splicing factor 3B subunit 2 OS=Homo sapiens GN=SF3B2 PE=1 SV=2	1.02851	1.02758	1.0287
		14-3-3 protein beta/alpha OS=Homo sapiens GN=YWHAB PE=1 SV=3	1.11481	1.07412	1.02792
		Alcohol dehydrogenase class-3 OS=Homo sapiens GN=ADH5 PE=1 SV=4	1.03792	1.04243	1.06312
		Annexin A6 OS=Homo sapiens GN=ANXA6 PE=1 SV=3	0.907881	1.01445	1.0588
		Apolipoprotein A-I OS=Homo sapiens GN=APOA1 PE=1 SV=1	0.973211	1.01103	1.10928
		LIM and SH3 domain protein 1 OS=Homo sapiens GN=LASP1 PE=1 SV=2	1.06302	0.95694	1.03302
		Pyruvate dehydrogenase E1 component subunit beta, mitochondrial OS=Homo sapiens GN=PDHB PE=1 SV=3	0.961761	0.999792	0.986267
		Signal recognition particle subunit SRP72 OS=Homo sapiens GN=SRP72 PE=1 SV=3	1.02009	1.03845	1.00118
		Transcription intermediary factor 1-beta OS=Homo sapiens GN=TRIM28 PE=1 SV=5	0.999844	1.06017	1.00811
		E3 UFM1-protein ligase 1 OS=Homo sapiens GN=UFL1 PE=1 SV=2	0.990841	1.06592	1.02174
		Basic leucine zipper and W2 domain-containing protein 1 OS=Homo sapiens GN=BZW1 PE=1 SV=1	1.04839	1.06056	1.03319
		Cell division control protein 42 homolog OS=Homo sapiens GN=CDC42 PE=1 SV=2	1.02824	0.964047	1.06881
		Calcium/calmodulin-dependent protein kinase type II subunit delta OS=Homo sapiens GN=CAMK2D PE=2 SV=1	1.01736	1.02507	0.946943
		Lanosterol synthase OS=Homo sapiens GN=LSS PE=1 SV=1	0.990429	1.03516	1.00257
		Beta-hexosaminidase subunit beta OS=Homo sapiens GN=HEXB PE=1 SV=3	0.986523	0.984423	0.998442
		Polyadenylate-binding protein 1 OS=Homo sapiens GN=PABPC1 PE=1 SV=2	0.995177	1.03363	1.02712
		Basement membrane-specific heparan sulfate proteoglycan core protein OS=Homo sapiens GN=HSPG2 PE=1 SV=4	1.0557	1.0169	1.0372
		Polypyrimidine tract-binding protein 1 OS=Homo sapiens GN=PTBP1 PE=1 SV=1	0.985669	1.10072	1.06962
		60S ribosomal protein L12 OS=Homo sapiens GN=RPL12 PE=1 SV=1	0.988714	1.00823	1.01845
		40S ribosomal protein S7 OS=Homo sapiens GN=RPS7 PE=1 SV=1	1.00139	1.03566	0.967528
		Serine--tRNA ligase, cytoplasmic OS=Homo sapiens GN=SARS PE=1 SV=3	1.02877	1.07252	0.964498
		UDP-glucose 6-dehydrogenase OS=Homo sapiens GN=UGDH PE=1 SV=1	1.01229	1.05658	1.00877
		V-type proton ATPase catalytic subunit A OS=Homo sapiens GN=ATP6V1A PE=1 SV=2	1.0053	1.01103	1.03724
		AP-2 complex subunit alpha-1 OS=Homo sapiens GN=AP2A1 PE=1 SV=3	0.989262	1.03971	1.16034
		Dynamin-1-like protein OS=Homo sapiens GN=DNM1L PE=1 SV=2	0.989417	1.00068	1.02422
		Trifunctional enzyme subunit beta, mitochondrial OS=Homo sapiens GN=HADHB PE=1 SV=3	0.999827	1.03584	0.952572
		Eukaryotic translation initiation factor 3 subunit L OS=Homo sapiens GN=EIF3L PE=1 SV=1	1.01203	1.01605	1.04272
		Protein phosphatase 1 regulatory subunit 12A OS=Homo sapiens GN=PPP1R12A PE=1 SV=1	1.02505	1.0202	0.994746
		Prohibitin-2 OS=Homo sapiens GN=PHB2 PE=1 SV=2	1.01163	1.0481	1.14593
		Proteasome subunit alpha type-7 OS=Homo sapiens GN=PSMA7 PE=1 SV=1	1.02843	1.05713	1.06391
		Ribonuclease inhibitor OS=Homo sapiens GN=RNH1 PE=1 SV=2	1.01068	1.02843	0.979522
		SUMO-activating enzyme subunit 2 OS=Homo sapiens GN=UBA2 PE=1 SV=2	1.01175	0.989965	1.0118
		Sickle tail protein homolog OS=Homo sapiens GN=KIAA1217 PE=1 SV=2	1.01234	0.99877	0.986694
		Serpin B5 OS=Homo sapiens GN=SERPINB5 PE=1 SV=2	1.00378	0.956724	0.947534
		AP-1 complex subunit gamma-1 OS=Homo sapiens GN=AP1G1 PE=2 SV=1	0.97703	0.996972	1.03109
		Succinate dehydrogenase [ubiquinone] iron-sulfur subunit, mitochondrial OS=Homo sapiens GN=SDHB PE=1 SV=3	0.993402	0.989399	0.987721
		Squalene monooxygenase OS=Homo sapiens GN=SQLE PE=1 SV=3	0.944862	0.99036	0.992834
		Apoptosis inhibitor 5 OS=Homo sapiens GN=API5 PE=2 SV=1	1.04895	1.0234	1.00314
		General transcription factor II-I OS=Homo sapiens GN=GTF2I PE=1 SV=2	1.02408	1.0004	1.03179
		Nuclear pore complex protein Nup205 OS=Homo sapiens GN=NUP205 PE=1 SV=3	0.959015	1.03422	0.968115
		Polyribonucleotide nucleotidyltransferase 1, mitochondrial OS=Homo sapiens GN=PNPT1 PE=1 SV=2	0.976742	1.01995	1.04043
		Spliceosome RNA helicase DDX39B OS=Homo sapiens GN=DDX39B PE=2 SV=2	0.99	1.00318	0.999931
		40S ribosomal protein S17-like OS=Homo sapiens GN=RPS17L PE=1 SV=1	1.05094	1.02559	1.02868
		Thyroid receptor-interacting protein 11 OS=Homo sapiens GN=TRIP11 PE=1 SV=3	1.02183	0.980388	1.00764
		Ubiquitin carboxyl-terminal hydrolase 24 OS=Homo sapiens GN=USP24 PE=1 SV=3	0.982037	0.987618	1.00786
		Actin-related protein 2/3 complex subunit 2 OS=Homo sapiens GN=ARPC2 PE=1 SV=1	1.02002	0.939506	1.00175
		Atlastin-3 OS=Homo sapiens GN=ATL3 PE=1 SV=1	1.01166	1.0087	0.950807
		Complement component 1 Q subcomponent-binding protein, mitochondrial OS=Homo sapiens GN=C1QBP PE=1 SV=1	1.01727	1.07721	1.00406
		F-actin-capping protein subunit alpha-2 OS=Homo sapiens GN=CAPZA2 PE=1 SV=3	0.988594	1.00582	0.935089
		Adenylate kinase 2, mitochondrial OS=Homo sapiens GN=AK2 PE=1 SV=2	0.93389	0.957205	1.03724
		Niban-like protein 1 OS=Homo sapiens GN=FAM129B PE=1 SV=3	0.998148	0.994884	0.945206
		26S protease regulatory subunit 8 OS=Homo sapiens GN=PSMC5 PE=1 SV=1	0.983707	1.0612	0.970046
		26S proteasome non-ATPase regulatory subunit 11 OS=Homo sapiens GN=PSMD11 PE=1 SV=3	0.982174	1.02901	1.04093
		Ribosome maturation protein SBDS OS=Homo sapiens GN=SBDS PE=1 SV=4	0.996696	1.08155	1.02472
		Synapse-associated protein 1 OS=Homo sapiens GN=SYAP1 PE=1 SV=1	1.02156	0.990806	1.02511
		Ubiquitin-like modifier-activating enzyme 6 OS=Homo sapiens GN=UBA6 PE=1 SV=1	0.985071	1.02394	0.992869
		DNA-(apurinic or apyrimidinic site) lyase OS=Homo sapiens GN=APEX1 PE=1 SV=2	1.0957	0.986848	0.982991
		Citrate synthase OS=Homo sapiens GN=CS PE=2 SV=1	1.00026	1.00888	1.08587
		ATP-binding cassette sub-family D member 3 OS=Homo sapiens GN=ABCD3 PE=2 SV=1	1.0046	0.960129	1.02959
		Insulin-like growth factor 2 mRNA-binding protein 3 OS=Homo sapiens GN=IGF2BP3 PE=1 SV=2	0.987686	1.00544	1.02461
		UMP-CMP kinase OS=Homo sapiens GN=CMPK1 PE=1 SV=3	0.930272	0.924327	0.952093
		Leucine-rich repeat-containing protein 47 OS=Homo sapiens GN=LRRC47 PE=1 SV=1	0.98168	1.02642	0.981544
		NADH-cytochrome b5 reductase 3 OS=Homo sapiens GN=CYB5R3 PE=1 SV=3	0.989742	1.09964	1.04007
		Phosphomannomutase 2 OS=Homo sapiens GN=PMM2 PE=1 SV=1	0.995315	1.00464	1.01598
		40S ribosomal protein S16 OS=Homo sapiens GN=RPS16 PE=1 SV=2	1.00161	0.990343	1.14264
		Protein S100-P OS=Homo sapiens GN=S100P PE=1 SV=2	1.04897	1.06271	0.902986
		TATA element modulatory factor OS=Homo sapiens GN=TMF1 PE=1 SV=2	1.02922	1.03605	0.960428
		Apoptotic chromatin condensation inducer in the nucleus OS=Homo sapiens GN=ACIN1 PE=1 SV=2	1.04364	1.06668	1.05792
		Apoptosis-inducing factor 1, mitochondrial OS=Homo sapiens GN=AIFM1 PE=1 SV=1	0.999879	1.06113	0.995453
		26S proteasome non-ATPase regulatory subunit 6 OS=Homo sapiens GN=PSMD6 PE=2 SV=1	1.023	0.99048	1.05572
		Catenin beta-1 OS=Homo sapiens GN=CTNNB1 PE=1 SV=1	0.983502	0.933955	1.03828
		Transforming acidic coiled-coil-containing protein 2 OS=Homo sapiens GN=TACC2 PE=2 SV=1	1.02664	1.03163	1.01113
		EF-hand domain-containing protein D2 OS=Homo sapiens GN=EFHD2 PE=1 SV=1	1.00198	0.896329	0.975812
		Endoplasmic reticulum aminopeptidase 1 OS=Homo sapiens GN=ERAP1 PE=1 SV=3	0.978674	0.916512	0.984491
		Histone H1.0 OS=Homo sapiens GN=H1F0 PE=1 SV=3	0.971156	0.98964	1.52404
		Serine/threonine-protein kinase MRCK beta OS=Homo sapiens GN=CDC42BPB PE=1 SV=2	0.987327	0.986592	0.947666
		Serine/threonine-protein kinase PAK 2 OS=Homo sapiens GN=PAK2 PE=1 SV=3	1.02273	0.998615	1.03457
		Cellular retinoic acid-binding protein 2 OS=Homo sapiens GN=CRABP2 PE=1 SV=2	1.04388	0.95353	1.02678
		60S ribosomal protein L5 OS=Homo sapiens GN=RPL5 PE=1 SV=3	0.999203	0.972992	1.02292
		GTP-binding protein SAR1a OS=Homo sapiens GN=SAR1A PE=1 SV=1	0.9888	1.03523	1.02908
		Protein SET OS=Homo sapiens GN=SET PE=1 SV=3	0.982633	0.930595	0.988868
		Splicing factor 3A subunit 1 OS=Homo sapiens GN=SF3A1 PE=1 SV=1	1.05034	1.09119	1.0242
		von Willebrand factor A domain-containing protein 8 OS=Homo sapiens GN=VWA8 PE=1 SV=2	0.987242	0.984372	0.990961
		Acyl-CoA dehydrogenase family member 11 OS=Homo sapiens GN=ACAD11 PE=1 SV=2	0.98185	0.990257	1.02209
		Agrin OS=Homo sapiens GN=AGRN PE=1 SV=5	1.01257	1.02188	1.00276
		A-kinase anchor protein 13 OS=Homo sapiens GN=AKAP13 PE=1 SV=2	0.980099	0.985208	0.9882
		Desmocollin-2 OS=Homo sapiens GN=DSC2 PE=1 SV=1	1.03976	0.909456	0.962244
		Tubulin-specific chaperone A OS=Homo sapiens GN=TBCA PE=2 SV=1	1.01338	1.03106	1.09817
		Heterochromatin protein 1-binding protein 3 OS=Homo sapiens GN=HP1BP3 PE=1 SV=1	1.03503	1.01531	0.998822
		Myosin regulatory light chain 12A OS=Homo sapiens GN=MYL12A PE=2 SV=1	1.0163	1.07618	0.994867
		Myristoylated alanine-rich C-kinase substrate OS=Homo sapiens GN=MARCKS PE=1 SV=4	1.09695	1.0369	0.939897
		26S protease regulatory subunit 4 OS=Homo sapiens GN=PSMC1 PE=1 SV=1	0.992043	1.02188	1.05205
		Ras-related protein Rab-6A OS=Homo sapiens GN=RAB6A PE=1 SV=3	0.935494	1.05804	1.01447
		Phosphoserine aminotransferase OS=Homo sapiens GN=PSAT1 PE=1 SV=2	0.981238	0.981255	0.960262
		Shootin-1 OS=Homo sapiens GN=KIAA1598 PE=1 SV=4	1.01868	0.987738	0.941544
		Double-stranded RNA-specific adenosine deaminase OS=Homo sapiens GN=ADAR PE=1 SV=4	1.01526	1.05307	1.00432
		Unconventional myosin-Ie OS=Homo sapiens GN=MYO1E PE=1 SV=2	0.998407	1.02603	1.01683
		Nuclear pore complex protein Nup93 OS=Homo sapiens GN=NUP93 PE=1 SV=2	0.979488	1.03675	1.01561
		Pyruvate carboxylase, mitochondrial OS=Homo sapiens GN=PC PE=1 SV=2	1.00087	1.03077	0.986421
		Regulator of nonsense transcripts 1 OS=Homo sapiens GN=UPF1 PE=1 SV=2	0.987019	1.06664	1.03607
		RuvB-like 2 OS=Homo sapiens GN=RUVBL2 PE=1 SV=3	1.01438	1.00919	1.0619
		WD repeat-containing protein 11 OS=Homo sapiens GN=WDR11 PE=1 SV=1	1.00144	1.00668	1.01185
		Mucin-16 OS=Homo sapiens GN=MUC16 PE=1 SV=2	1.03378	1.00628	1
		Acyl-CoA-binding domain-containing protein 5 OS=Homo sapiens GN=ACBD5 PE=1 SV=1	0.970365	1.017	1.00085
		Hexokinase-1 OS=Homo sapiens GN=HK1 PE=1 SV=3	1.01702	1.02646	1.01028
		Importin-7 OS=Homo sapiens GN=IPO7 PE=1 SV=1	1.00436	1.05594	1.03186
		Inorganic pyrophosphatase 2, mitochondrial OS=Homo sapiens GN=PPA2 PE=1 SV=2	1.0409	1.05274	0.997335
		Protein transport protein Sec16A OS=Homo sapiens GN=SEC16A PE=2 SV=1	1.00147	1.03731	0.939116
		6-phosphofructokinase, liver type OS=Homo sapiens GN=PFKL PE=1 SV=6	0.999602	0.97468	1.0647
		Kinesin light chain 4 OS=Homo sapiens GN=KLC4 PE=1 SV=3	1.01951	1.01227	0.992748
		Protein ERGIC-53 OS=Homo sapiens GN=LMAN1 PE=1 SV=2	1.00137	0.97082	0.964164
		Serine/threonine-protein kinase mTOR OS=Homo sapiens GN=MTOR PE=1 SV=1	0.989657	1.00776	0.978521
		26S protease regulatory subunit 6B OS=Homo sapiens GN=PSMC4 PE=1 SV=2	1.02802	1.01917	1.03562
		Proteasome subunit alpha type-6 OS=Homo sapiens GN=PSMA6 PE=1 SV=1	0.994108	1.01015	1.04342
		26S proteasome non-ATPase regulatory subunit 13 OS=Homo sapiens GN=PSMD13 PE=1 SV=2	0.962695	1.03983	1.0743
		Spectrin beta chain, non-erythrocytic 2 OS=Homo sapiens GN=SPTBN2 PE=1 SV=3	0.979386	0.930482	0.946894
		Mitochondrial import inner membrane translocase subunit TIM44 OS=Homo sapiens GN=TIMM44 PE=1 SV=2	0.971543	1.04892	1.02248
		Transmembrane 9 superfamily member 3 OS=Homo sapiens GN=TM9SF3 PE=1 SV=2	0.998009	0.956293	1.05232
		Neutral amino acid transporter B(0) OS=Homo sapiens GN=SLC1A5 PE=1 SV=2	0.980422	1.05894	0.936629
		Medium-chain specific acyl-CoA dehydrogenase, mitochondrial OS=Homo sapiens GN=ACADM PE=1 SV=1	1.01894	0.985908	1.02799
		Histone H2AX OS=Homo sapiens GN=H2AFX PE=1 SV=2	1.00984	1.03764	1.11785
		Insulin-degrading enzyme OS=Homo sapiens GN=IDE PE=1 SV=4	0.976387	0.96783	1.00392
		Omega-amidase NIT2 OS=Homo sapiens GN=NIT2 PE=1 SV=1	1.02296	1.03996	1.01905
		Protein POF1B OS=Homo sapiens GN=POF1B PE=1 SV=3	1.02742	0.988628	0.918006
		Asparagine--tRNA ligase, cytoplasmic OS=Homo sapiens GN=NARS PE=1 SV=1	1.00619	1.0075	1.0054
		Beta-arrestin-1 OS=Homo sapiens GN=ARRB1 PE=1 SV=2	0.99447	1.02808	0.970214
		B-cell receptor-associated protein 31 OS=Homo sapiens GN=BCAP31 PE=1 SV=3	1.04473	1.01308	0.971762
		Calretinin OS=Homo sapiens GN=CALB2 PE=1 SV=2	0.991596	0.919327	0.945468
		Treacle protein OS=Homo sapiens GN=TCOF1 PE=2 SV=1	1.04619	0.995039	0.992989
		Glutathione S-transferase kappa 1 OS=Homo sapiens GN=GSTK1 PE=1 SV=3	1.03458	0.968652	0.961128
		Histone H1.5 OS=Homo sapiens GN=HIST1H1B PE=1 SV=3	1.02431	0.91904	1.09464
		Hydroxymethylglutaryl-CoA lyase, mitochondrial OS=Homo sapiens GN=HMGCL PE=1 SV=2	0.956592	0.972486	0.998442
		Protein transport protein Sec24A OS=Homo sapiens GN=SEC24A PE=1 SV=2	1.02925	1.08839	1.03174
		Tumor protein D52 OS=Homo sapiens GN=TPD52 PE=1 SV=2	1.03129	0.914877	1.02193
		Fatty aldehyde dehydrogenase OS=Homo sapiens GN=ALDH3A2 PE=1 SV=1	1.0222	0.976573	0.997231
		UDP-glucose 4-epimerase OS=Homo sapiens GN=GALE PE=1 SV=2	1.02536	0.968618	0.979098
		Golgi apparatus protein 1 OS=Homo sapiens GN=GLG1 PE=1 SV=2	0.98856	0.944142	1.06962
		Cullin 4B, isoform CRA_e OS=Homo sapiens GN=CUL4B PE=2 SV=1	1.01435	0.988594	0.935267
		Mucin-13 OS=Homo sapiens GN=MUC13 PE=1 SV=2	1.07508	1.06006	1.01824
		Beta-galactosidase OS=Homo sapiens GN=GLB1 PE=1 SV=2	0.982923	1.07443	1.09958
		Delta(3,5)-Delta(2,4)-dienoyl-CoA isomerase, mitochondrial OS=Homo sapiens GN=ECH1 PE=1 SV=2	1.01136	0.972183	1.02518
		Reticulocalbin-2 OS=Homo sapiens GN=RCN2 PE=2 SV=1	0.966137	0.992215	0.957338
		GDP-mannose 4,6 dehydratase OS=Homo sapiens GN=GMDS PE=1 SV=1	0.994936	0.988988	1.01259
		60S ribosomal protein L17 (Fragment) OS=Homo sapiens GN=RPL17 PE=2 SV=1	1.03983	1.04757	1.02986
		Poly(rC)-binding protein 1 OS=Homo sapiens GN=PCBP1 PE=1 SV=2	1.00325	1.12498	1.29076
		Prostaglandin reductase 1 OS=Homo sapiens GN=PTGR1 PE=1 SV=2	1.02229	0.974612	0.949474
		Succinyl-CoA ligase [ADP-forming] subunit beta, mitochondrial OS=Homo sapiens GN=SUCLA2 PE=1 SV=3	0.985652	1.05891	1.08264
		Testin OS=Homo sapiens GN=TES PE=1 SV=1	1.06043	0.975575	1.02262
		Carboxypeptidase D OS=Homo sapiens GN=CPD PE=1 SV=2	0.949671	0.942376	1.0197
		Dedicator of cytokinesis protein 7 OS=Homo sapiens GN=DOCK7 PE=1 SV=4	1.02121	0.979437	0.989262
		Epidermal growth factor receptor kinase substrate 8-like protein 2 OS=Homo sapiens GN=EPS8L2 PE=1 SV=2	1.02687	1.01669	1.00847
		Protein flightless-1 homolog OS=Homo sapiens GN=FLII PE=1 SV=2	0.985003	0.998355	0.958085
		Golgi resident protein GCP60 OS=Homo sapiens GN=ACBD3 PE=1 SV=4	0.994901	1.00113	1.05039
		Importin-5 OS=Homo sapiens GN=IPO5 PE=1 SV=4	0.978793	1.01294	1.03458
		TATA-binding protein-associated factor 2N OS=Homo sapiens GN=TAF15 PE=1 SV=1	0.982565	0.856767	1.05557
		Replication protein A 70 kDa DNA-binding subunit OS=Homo sapiens GN=RPA1 PE=1 SV=2	1.01479	1.01178	1.17389
		Sideroflexin-3 OS=Homo sapiens GN=SFXN3 PE=1 SV=2	1.03557	1.0553	0.999324
		Protein SON OS=Homo sapiens GN=SON PE=1 SV=4	1.04384	1.01612	1.00751
		Stathmin OS=Homo sapiens GN=STMN1 PE=1 SV=3	1.02843	0.930917	1.19729
		DNA topoisomerase 2-beta OS=Homo sapiens GN=TOP2B PE=1 SV=3	1.0016	1.00568	1.06692
		14-3-3 protein sigma OS=Homo sapiens GN=SFN PE=1 SV=1	1.04723	0.999861	0.943079
		Peptidyl-prolyl cis-trans isomerase FKBP4 OS=Homo sapiens GN=FKBP4 PE=1 SV=3	0.993385	1.02644	1.03681
		Glutamate--cysteine ligase catalytic subunit OS=Homo sapiens GN=GCLC PE=1 SV=2	1.00591	1.03548	1.00095
		Kinesin-like protein KIF13B OS=Homo sapiens GN=KIF13B PE=1 SV=2	1.00493	0.954125	0.966606
		La-related protein 1 OS=Homo sapiens GN=LARP1 PE=1 SV=2	0.99048	0.972925	0.992336
		Platelet-activating factor acetylhydrolase IB subunit alpha OS=Homo sapiens GN=PAFAH1B1 PE=1 SV=2	1.0199	0.953497	0.994643
		60S ribosomal protein L13a (Fragment) OS=Homo sapiens GN=RPL13A PE=2 SV=2	0.991012	0.996109	1.08335
		Nck-associated protein 1 OS=Homo sapiens GN=NCKAP1 PE=1 SV=1	1.0087	0.999844	1.05737
		Receptor-type tyrosine-protein phosphatase F OS=Homo sapiens GN=PTPRF PE=1 SV=2	0.984764	0.870174	0.997508
		40S ribosomal protein S6 OS=Homo sapiens GN=RPS6 PE=1 SV=1	0.996368	0.986609	1.00607
		Sorbin and SH3 domain-containing protein 1 OS=Homo sapiens GN=SORBS1 PE=1 SV=3	0.961711	1.01185	0.9928
		Sulfotransferase 1A3/1A4 OS=Homo sapiens GN=SULT1A3 PE=1 SV=1	1.00061	1.07878	1.0802
		Carnitine O-palmitoyltransferase 2, mitochondrial OS=Homo sapiens GN=CPT2 PE=1 SV=2	1.00542	0.986557	0.968266
		cTAGE family member 5 OS=Homo sapiens GN=CTAGE5 PE=2 SV=1	1.05643	1.03516	0.999913
		Rho GDP-dissociation inhibitor 1 OS=Homo sapiens GN=ARHGDIA PE=1 SV=3	1.00445	0.954902	0.943896
		Hydroxyacyl-coenzyme A dehydrogenase, mitochondrial OS=Homo sapiens GN=HADH PE=1 SV=3	0.98066	0.999411	1.05374
		cAMP-dependent protein kinase type II-alpha regulatory subunit OS=Homo sapiens GN=PRKAR2A PE=1 SV=2	1.00252	1.00612	0.988988
		Phenazine biosynthesis-like domain-containing protein OS=Homo sapiens GN=PBLD PE=1 SV=2	0.992508	1.06721	1.00788
		Plastin-2 OS=Homo sapiens GN=LCP1 PE=1 SV=6	0.991476	1.01473	1.08159
		Proteasome activator complex subunit 1 OS=Homo sapiens GN=PSME1 PE=1 SV=1	0.995384	0.981986	1.01442
		Mitochondrial import receptor subunit TOM70 OS=Homo sapiens GN=TOMM70A PE=1 SV=1	0.996005	1.05398	1.07661
		Tricarboxylate transport protein, mitochondrial OS=Homo sapiens GN=SLC25A1 PE=1 SV=2	1.00582	0.977945	1.0317
		AP-3 complex subunit beta-1 OS=Homo sapiens GN=AP3B1 PE=1 SV=3	0.996972	1.01889	1.01103
		Brain-specific angiogenesis inhibitor 1-associated protein 2-like protein 1 OS=Homo sapiens GN=BAIAP2L1 PE=1 SV=2	1.01817	0.959863	0.923734
		Golgin subfamily A member 3 OS=Homo sapiens GN=GOLGA3 PE=1 SV=2	1.01461	1.04892	0.968266
		Heterogeneous nuclear ribonucleoprotein L OS=Homo sapiens GN=HNRNPL PE=1 SV=2	1.06153	0.944011	1.03505
		Serine/arginine-rich-splicing factor 1 OS=Homo sapiens GN=SRSF1 PE=2 SV=1	1.05618	1.08641	1.01361
		Lamina-associated polypeptide 2, isoform alpha OS=Homo sapiens GN=TMPO PE=1 SV=2	1.03034	1.05665	1.06612
		Protein LAP2 OS=Homo sapiens GN=ERBB2IP PE=1 SV=2	1.01387	1.01665	1.0132
		Leucine-rich repeat flightless-interacting protein 1 OS=Homo sapiens GN=LRRFIP1 PE=1 SV=2	1.08546	0.936564	0.93103
		Protein NDRG1 OS=Homo sapiens GN=NDRG1 PE=1 SV=1	1.01725	0.98502	0.890461
		Phosphatidylethanolamine-binding protein 1 OS=Homo sapiens GN=PEBP1 PE=1 SV=3	1.03553	1.03998	1.07665
		Rab3 GTPase-activating protein non-catalytic subunit OS=Homo sapiens GN=RAB3GAP2 PE=1 SV=1	0.991682	1.02995	0.986438
		40S ribosomal protein S14 OS=Homo sapiens GN=RPS14 PE=1 SV=3	1.03614	1.00676	0.961777
		Sorting nexin-5 OS=Homo sapiens GN=SNX5 PE=1 SV=1	1.02069	1.06688	0.979641
		Acetyl-CoA acetyltransferase, cytosolic OS=Homo sapiens GN=ACAT2 PE=1 SV=2	0.975913	1.01382	0.993161
		THO complex subunit 2 OS=Homo sapiens GN=THOC2 PE=1 SV=2	0.995263	1.03978	1.03363
		DNA topoisomerase 2-alpha OS=Homo sapiens GN=TOP2A PE=1 SV=3	1.02323	0.985071	1.16078
		Cullin-3 OS=Homo sapiens GN=CUL3 PE=1 SV=2	1.00963	1.01967	0.985088
		Band 4.1-like protein 1 OS=Homo sapiens GN=EPB41L1 PE=1 SV=2	1.02863	1.00208	1.0213
		Thioredoxin reductase 1, cytoplasmic OS=Homo sapiens GN=TXNRD1 PE=2 SV=2	1.00391	1.03571	1.00373
		Calpain-5 OS=Homo sapiens GN=CAPN5 PE=2 SV=2	0.971173	0.970735	0.990858
		Epidermal growth factor receptor kinase substrate 8 OS=Homo sapiens GN=EPS8 PE=1 SV=1	1.01896	0.987173	0.983229
		Chromodomain-helicase-DNA-binding protein 4 OS=Homo sapiens GN=CHD4 PE=2 SV=1	1.00914	0.976827	1.0151
		CDK5 regulatory subunit-associated protein 3 OS=Homo sapiens GN=CDK5RAP3 PE=2 SV=1	0.998372	1.02697	0.987943
		Nuclear pore complex protein Nup155 OS=Homo sapiens GN=NUP155 PE=1 SV=1	0.962828	1.04806	1.0332
		60S ribosomal protein L35a OS=Homo sapiens GN=RPL35A PE=1 SV=2	1.04594	1.06225	1.07445
		Protein scribble homolog OS=Homo sapiens GN=SCRIB PE=1 SV=4	0.989742	1.00142	0.971341
		Sorting nexin-2 OS=Homo sapiens GN=SNX2 PE=1 SV=2	1.02316	1.04142	1.00445
		Serrate RNA effector molecule homolog OS=Homo sapiens GN=SRRT PE=1 SV=1	1.01854	1.00654	1.01
		Transmembrane 9 superfamily member 4 OS=Homo sapiens GN=TM9SF4 PE=1 SV=2	1.0276	1.12455	1.02484
		Gamma-adducin OS=Homo sapiens GN=ADD3 PE=1 SV=1	1.05276	0.968887	0.975153
		Aldo-keto reductase family 1 member C1 OS=Homo sapiens GN=AKR1C1 PE=1 SV=1	0.958018	1.03532	0.983144
		Argininosuccinate synthase OS=Homo sapiens GN=ASS1 PE=1 SV=2	0.998528	1.06065	1.09979
		Carbamoyl-phosphate synthase [ammonia], mitochondrial OS=Homo sapiens GN=CPS1 PE=1 SV=2	0.97593	1.00356	0.953166
		Uveal autoantigen with coiled-coil domains and ankyrin repeats OS=Homo sapiens GN=UACA PE=2 SV=1	0.982259	1.01693	0.99194
		Eukaryotic translation initiation factor 5A-1 (Fragment) OS=Homo sapiens GN=EIF5A PE=2 SV=1	0.999342	0.903831	1.05836
		KH domain-containing, RNA-binding, signal transduction-associated protein 1 OS=Homo sapiens GN=KHDRBS1 PE=1 SV=1	1.02034	0.992078	1.04522
		Purine nucleoside phosphorylase OS=Homo sapiens GN=PNP PE=1 SV=2	0.960828	0.968702	1.00014
		Quinone oxidoreductase OS=Homo sapiens GN=CRYZ PE=1 SV=1	0.979047	0.956177	0.953084
		Ras-related C3 botulinum toxin substrate 1 OS=Homo sapiens GN=RAC1 PE=1 SV=1	0.994694	0.974004	1.08041
		Splicing factor 3A subunit 3 OS=Homo sapiens GN=SF3A3 PE=1 SV=1	0.991837	1.04393	1.01863
		Tubulin beta chain OS=Homo sapiens GN=TUBB PE=1 SV=2	0.985003	1.06812	1.35875
		E3 ubiquitin-protein ligase HERC2 OS=Homo sapiens GN=HERC2 PE=1 SV=2	0.962411	1.08687	0.979132
		Breast carcinoma-amplified sequence 1 OS=Homo sapiens GN=BCAS1 PE=1 SV=2	1.11816	0.83931	0.865542
		Destrin OS=Homo sapiens GN=DSTN PE=1 SV=3	1.02822	1.02619	1.04379
		Elongation factor G, mitochondrial OS=Homo sapiens GN=GFM1 PE=1 SV=2	1.00083	1.02068	0.987053
		Clathrin interactor 1 OS=Homo sapiens GN=CLINT1 PE=1 SV=1	1.04561	0.979386	0.987396
		Hydroxysteroid dehydrogenase-like protein 2 OS=Homo sapiens GN=HSDL2 PE=1 SV=1	0.983229	1.06958	1.04261
		HEAT repeat-containing protein 5B OS=Homo sapiens GN=HEATR5B PE=1 SV=2	1.02376	1.01026	0.998407
		MARCKS-related protein OS=Homo sapiens GN=MARCKSL1 PE=1 SV=2	1.08734	0.905304	0.929563
		Na(+)/H(+) exchange regulatory cofactor NHE-RF3 OS=Homo sapiens GN=PDZK1 PE=1 SV=2	0.996748	1.0534	1.0169
		Serine/threonine-protein kinase OSR1 OS=Homo sapiens GN=OXSR1 PE=1 SV=1	0.980388	1.00102	0.970365
		Procollagen-lysine,2-oxoglutarate 5-dioxygenase 3 OS=Homo sapiens GN=PLOD3 PE=1 SV=1	0.960279	0.976421	0.986728
		60S ribosomal protein L9 OS=Homo sapiens GN=RPL9 PE=1 SV=1	1.00288	0.999792	1.05422
		Syntaxin-binding protein 2 OS=Homo sapiens GN=STXBP2 PE=1 SV=2	1.0014	1.04135	1.03204
		Splicing factor U2AF 65 kDa subunit OS=Homo sapiens GN=U2AF2 PE=1 SV=4	0.988543	1.04941	1.02888
		Nuclease-sensitive element-binding protein 1 OS=Homo sapiens GN=YBX1 PE=1 SV=3	1.13581	0.950198	0.973194
		A-kinase anchor protein 12 OS=Homo sapiens GN=AKAP12 PE=1 SV=4	1.06625	1.04388	0.793018
		4-trimethylaminobutyraldehyde dehydrogenase OS=Homo sapiens GN=ALDH9A1 PE=1 SV=3	1.02845	1.05727	1.08431
		ATP synthase subunit d, mitochondrial OS=Homo sapiens GN=ATP5H PE=1 SV=3	1.04715	1.02498	1.07421
		Cathepsin B OS=Homo sapiens GN=CTSB PE=1 SV=3	0.976759	1.0351	1.08281
		F-actin-capping protein subunit alpha-1 OS=Homo sapiens GN=CAPZA1 PE=1 SV=3	0.985379	1.01092	0.921768
		Eukaryotic translation initiation factor 3 subunit B OS=Homo sapiens GN=EIF3B PE=1 SV=3	1.02831	1.05214	1.02616
		Epidermal growth factor receptor kinase substrate 8-like protein 1 OS=Homo sapiens GN=EPS8L1 PE=1 SV=3	1.01226	0.969626	0.938742
		SWI/SNF complex subunit SMARCC2 OS=Homo sapiens GN=SMARCC2 PE=2 SV=1	1.06417	0.967394	1.04003
		rRNA 2'-O-methyltransferase fibrillarin OS=Homo sapiens GN=FBL PE=1 SV=2	1.02737	1.07562	0.987772
		HEAT repeat-containing protein 1 OS=Homo sapiens GN=HEATR1 PE=1 SV=3	0.988217	1.04596	1.0564
		Eukaryotic initiation factor 4A-II OS=Homo sapiens GN=EIF4A2 PE=1 SV=2	1.02929	1.03215	0.986472
		RNA-binding protein Raly OS=Homo sapiens GN=RALY PE=1 SV=1	1.02335	1.11613	1.08408
		Protein RRP5 homolog OS=Homo sapiens GN=PDCD11 PE=1 SV=3	0.987002	1.02687	1.10932
		tRNA-splicing ligase RtcB homolog OS=Homo sapiens GN=RTCB PE=1 SV=1	1.00624	1.05311	0.983621
		Tropomyosin alpha-1 chain OS=Homo sapiens GN=TPM1 PE=1 SV=2	0.992594	0.979845	0.90678
		Vitronectin OS=Homo sapiens GN=VTN PE=1 SV=1	1.10573	1.12928	1.07233
		6-phosphogluconolactonase OS=Homo sapiens GN=PGLS PE=1 SV=2	1.00944	0.998476	0.989537
		ATP-binding cassette sub-family F member 1 OS=Homo sapiens GN=ABCF1 PE=1 SV=2	1.08672	1.01399	1.09022
		Annexin A11 OS=Homo sapiens GN=ANXA11 PE=1 SV=1	0.870913	1.05371	1.02303
		Brain-specific angiogenesis inhibitor 1-associated protein 2 OS=Homo sapiens GN=BAIAP2 PE=1 SV=1	0.999013	1.01924	0.979505
		Coronin-1C OS=Homo sapiens GN=CORO1C PE=1 SV=1	1.02911	1.0164	1.05654
		DnaJ homolog subfamily A member 2 OS=Homo sapiens GN=DNAJA2 PE=1 SV=1	1.03507	1.00839	1.04904
		Farnesyl pyrophosphate synthase OS=Homo sapiens GN=FDPS PE=1 SV=4	0.993488	0.950709	1.04462
		Glycerol-3-phosphate dehydrogenase [NAD(+)], cytoplasmic OS=Homo sapiens GN=GPD1 PE=1 SV=4	0.999671	1.00553	1.04388
		Non-histone chromosomal protein HMG-17 OS=Homo sapiens GN=HMGN2 PE=1 SV=3	1.17601	1.1007	1.10838
		Heterogeneous nuclear ribonucleoprotein U-like protein 1 OS=Homo sapiens GN=HNRNPUL1 PE=1 SV=2	1.00504	1.02667	1.00399
		Heterogeneous nuclear ribonucleoprotein F OS=Homo sapiens GN=HNRNPF PE=1 SV=3	0.980847	1.06609	1.14464
		Neuroblastoma-amplified sequence OS=Homo sapiens GN=NBAS PE=1 SV=2	0.982906	1.00033	0.964849
		Na(+)/H(+) exchange regulatory cofactor NHE-RF2 OS=Homo sapiens GN=SLC9A3R2 PE=1 SV=2	1.00668	0.984525	0.984082
		Plakophilin-2 OS=Homo sapiens GN=PKP2 PE=1 SV=2	1.0344	1.00481	1.03489
		Protein phosphatase 1 regulatory subunit 7 OS=Homo sapiens GN=PPP1R7 PE=1 SV=1	1.00009	0.982787	0.996229
		Adenylosuccinate synthetase isozyme 2 OS=Homo sapiens GN=ADSS PE=1 SV=3	0.96612	0.988286	0.967209
		SWI/SNF-related matrix-associated actin-dependent regulator of chromatin subfamily A member 5 OS=Homo sapiens GN=SMARCA5 PE=1 SV=1	0.977098	1.0692	1.00542
		Aspartate aminotransferase, cytoplasmic OS=Homo sapiens GN=GOT1 PE=1 SV=3	1.01122	0.981782	1.03971
		Long-chain-fatty-acid--CoA ligase 4 OS=Homo sapiens GN=ACSL4 PE=1 SV=2	0.992043	1.04402	1.03136
		AP-3 complex subunit delta-1 OS=Homo sapiens GN=AP3D1 PE=1 SV=1	1.0284	1.05966	1.00839
		Cold shock domain containing E1, RNA-binding, isoform CRA_d OS=Homo sapiens GN=CSDE1 PE=2 SV=1	1.01326	1.09581	0.981612
		Heterogeneous nuclear ribonucleoprotein H3 OS=Homo sapiens GN=HNRNPH3 PE=1 SV=2	1.01479	1.0107	0.998372
		HIV Tat-specific factor 1 OS=Homo sapiens GN=HTATSF1 PE=1 SV=1	1.12689	1.00123	1.02728
		Leucine zipper protein 1 OS=Homo sapiens GN=LUZP1 PE=1 SV=2	1.06131	0.979454	0.954257
		NADP-dependent malic enzyme OS=Homo sapiens GN=ME1 PE=1 SV=1	0.947928	0.989091	1.00479
		Serine/threonine-protein phosphatase PP1-alpha catalytic subunit OS=Homo sapiens GN=PPP1CA PE=1 SV=1	1.01103	0.910055	1.12514
		WD repeat-containing protein 44 OS=Homo sapiens GN=WDR44 PE=1 SV=1	1.04102	0.942082	0.967092
		Adducin 1 (Alpha) OS=Homo sapiens GN=ADD1 PE=2 SV=1	1.06203	1.0299	0.988166
		ATP synthase subunit gamma OS=Homo sapiens GN=ATP5C1 PE=2 SV=1	0.96679	1.01598	1.04382
		Elongation factor 1-delta OS=Homo sapiens GN=EEF1D PE=2 SV=1	0.999203	1.04174	1.0141
		Eukaryotic peptide chain release factor GTP-binding subunit ERF3A OS=Homo sapiens GN=GSPT1 PE=1 SV=1	0.978674	1.00797	1.022
		Fragile X mental retardation syndrome-related protein 1 OS=Homo sapiens GN=FXR1 PE=1 SV=3	1.00028	1.05616	0.977403
		Inosine-5'-monophosphate dehydrogenase 2 OS=Homo sapiens GN=IMPDH2 PE=1 SV=2	1.00104	1.11634	0.98444
		Flotillin-2 OS=Homo sapiens GN=FLOT2 PE=2 SV=1	1.0061	1.00304	1.0213
		Myb-binding protein 1A OS=Homo sapiens GN=MYBBP1A PE=1 SV=2	0.945304	1.0561	1.05444
		Malectin OS=Homo sapiens GN=MLEC PE=1 SV=1	1.04371	0.969038	1.04792
		Nuclear migration protein nudC OS=Homo sapiens GN=NUDC PE=1 SV=1	1.11196	0.919359	1.03541
		Serine/threonine-protein phosphatase 5 OS=Homo sapiens GN=PPP5C PE=1 SV=1	1.01896	0.963212	1.006
		Ribosomal L1 domain-containing protein 1 OS=Homo sapiens GN=RSL1D1 PE=1 SV=3	1.01398	1.02363	0.982446
		60S ribosomal protein L3 OS=Homo sapiens GN=RPL3 PE=1 SV=2	1.04723	1.02206	1.07114
		Remodeling and spacing factor 1 OS=Homo sapiens GN=RSF1 PE=1 SV=2	0.983536	1.05404	1.05837
		Sialic acid synthase OS=Homo sapiens GN=NANS PE=1 SV=2	1.01008	0.989279	1.07287
		Lysine--tRNA ligase OS=Homo sapiens GN=KARS PE=1 SV=3	0.999411	1.02783	1.05733
		Desmoplakin OS=Homo sapiens GN=DSP PE=1 SV=3	0.987361	0.982157	1.15241
		14-3-3 protein eta OS=Homo sapiens GN=YWHAH PE=1 SV=4	1.05597	1.03895	1.02344
		Calcium-binding protein 39 OS=Homo sapiens GN=CAB39 PE=1 SV=1	0.988543	0.982003	1.02073
		Hsp90 co-chaperone Cdc37 OS=Homo sapiens GN=CDC37 PE=1 SV=1	1.03231	1.02742	1.06139
		Sulfate adenylyltransferase OS=Homo sapiens GN=PAPSS2 PE=2 SV=2	1.01057	0.992129	0.927359
		Ribosomal protein S6 kinase OS=Homo sapiens GN=RPS6KA1 PE=2 SV=1	0.93853	0.997179	1.04794
		Solute carrier family 2, facilitated glucose transporter member 1 OS=Homo sapiens GN=SLC2A1 PE=1 SV=2	0.968719	1.10097	1.0004
		Epoxide hydrolase 1 OS=Homo sapiens GN=EPHX1 PE=1 SV=1	0.970685	1.04841	1.035
		Eukaryotic translation initiation factor 2 subunit 2 OS=Homo sapiens GN=EIF2S2 PE=1 SV=2	1.0389	1.03553	0.998061
		Fascin OS=Homo sapiens GN=FSCN1 PE=2 SV=1	0.986233	1.01357	1.06363
		Translocation protein SEC62 OS=Homo sapiens GN=SEC62 PE=1 SV=1	1.03315	0.954671	0.987567
		Ubiquitin-conjugating enzyme E2 L3 OS=Homo sapiens GN=UBE2L3 PE=1 SV=1	0.989039	0.954075	1.00071
		Fibrous sheath-interacting protein 2 OS=Homo sapiens GN=FSIP2 PE=2 SV=4	0.946664	1.03897	0.855076
		Brefeldin A-inhibited guanine nucleotide-exchange protein 2 OS=Homo sapiens GN=ARFGEF2 PE=1 SV=3	0.975102	1.02826	0.998026
		Baculoviral IAP repeat-containing protein 6 OS=Homo sapiens GN=BIRC6 PE=1 SV=2	1.00378	0.967377	0.953513
		CAP-Gly domain-containing linker protein 1 OS=Homo sapiens GN=CLIP1 PE=1 SV=2	1.02078	1.064	0.946779
		Laminin subunit alpha-5 OS=Homo sapiens GN=LAMA5 PE=1 SV=8	1.01979	1.01401	1.02034
		N-alpha-acetyltransferase 15, NatA auxiliary subunit OS=Homo sapiens GN=NAA15 PE=1 SV=1	0.979828	1.09585	1.11425
		Nipped-B-like protein OS=Homo sapiens GN=NIPBL PE=1 SV=2	1.03501	1.07841	1.00358
		Dihydrolipoyllysine-residue succinyltransferase component of 2-oxoglutarate dehydrogenase complex, mitochondrial OS=Homo sapiens GN=DLST PE=1 SV=4	0.980252	1.04483	1.00264
		Peroxisomal trans-2-enoyl-CoA reductase OS=Homo sapiens GN=PECR PE=1 SV=2	0.986387	1.0094	1.03177
		Structural maintenance of chromosomes flexible hinge domain-containing protein 1 OS=Homo sapiens GN=SMCHD1 PE=1 SV=2	1.02662	1.0431	1.01797
		Probable ATP-dependent RNA helicase DDX5 OS=Homo sapiens GN=DDX5 PE=2 SV=1	0.978555	1.18089	1.11992
		Glutamine--tRNA ligase OS=Homo sapiens GN=QARS PE=2 SV=1	1.02183	1.00811	1.06481
		Cytoplasmic dynein 1 intermediate chain 2 OS=Homo sapiens GN=DYNC1I2 PE=1 SV=3	1.11526	0.99974	0.988988
		DnaJ homolog subfamily C member 10 OS=Homo sapiens GN=DNAJC10 PE=1 SV=2	1.06587	0.99794	0.998545
		Guanine deaminase OS=Homo sapiens GN=GDA PE=1 SV=1	1.01171	0.886305	0.978063
		3-hydroxyacyl-CoA dehydrogenase type-2 OS=Homo sapiens GN=HSD17B10 PE=1 SV=3	0.977843	1.06056	1.04156
		Ladinin-1 OS=Homo sapiens GN=LAD1 PE=1 SV=2	1.08932	0.892733	0.939962
		Pyruvate dehydrogenase E1 component subunit alpha, somatic form, mitochondrial OS=Homo sapiens GN=PDHA1 PE=1 SV=3	0.970752	1.16302	1.05448
		Ras-related protein Ral-B OS=Homo sapiens GN=RALB PE=2 SV=1	0.998251	1.02069	0.987122
		Ras-related protein Rab-2A OS=Homo sapiens GN=RAB2A PE=1 SV=1	0.97659	1.06799	1.06304
		Sucrase-isomaltase, intestinal OS=Homo sapiens GN=SI PE=1 SV=6	1.01716	1.0353	0.910686
		Selenium-binding protein 1 OS=Homo sapiens GN=SELENBP1 PE=2 SV=2	1.05683	0.974781	0.989142
		Propionyl-CoA carboxylase beta chain, mitochondrial OS=Homo sapiens GN=PCCB PE=2 SV=1	1.00923	1.03537	1.01435
		7-dehydrocholesterol reductase OS=Homo sapiens GN=DHCR7 PE=1 SV=1	0.935105	0.992662	1.03559
		EH domain-containing protein 4 OS=Homo sapiens GN=EHD4 PE=1 SV=1	1.01882	1.00019	0.94496
		Glyoxalase domain-containing protein 4 OS=Homo sapiens GN=GLOD4 PE=1 SV=1	1.0178	0.920475	0.970668
		Glutaredoxin-3 OS=Homo sapiens GN=GLRX3 PE=1 SV=2	0.956376	1.05345	1.06337
		Phosphatidylinositol 4-kinase alpha OS=Homo sapiens GN=PI4KA PE=2 SV=1	0.966941	0.981748	1.00568
		Lamin-B receptor OS=Homo sapiens GN=LBR PE=1 SV=2	0.976776	1.06293	1.01292
		NHL repeat-containing protein 2 OS=Homo sapiens GN=NHLRC2 PE=1 SV=1	1.00172	0.974882	0.991734
		Protein RCC2 OS=Homo sapiens GN=RCC2 PE=1 SV=2	1.01679	1.00657	1.02477
		Serine/threonine-protein kinase SMG1 OS=Homo sapiens GN=SMG1 PE=1 SV=3	1.08455	1.19016	0.993764
		U4/U6.U5 tri-snRNP-associated protein 1 OS=Homo sapiens GN=SART1 PE=1 SV=1	1.03647	1.05801	0.990085
		Sulfide:quinone oxidoreductase, mitochondrial OS=Homo sapiens GN=SQRDL PE=1 SV=1	1.0336	0.981204	0.967964
		Putative deoxyribonuclease TATDN1 OS=Homo sapiens GN=TATDN1 PE=1 SV=2	0.997421	1.01824	0.992852
		Serotransferrin OS=Homo sapiens GN=TF PE=1 SV=3	0.983008	1.04071	1.02004
		Tumor susceptibility gene 101 protein OS=Homo sapiens GN=TSG101 PE=1 SV=2	0.988354	0.977166	1.01194
		Twinfilin-1 OS=Homo sapiens GN=TWF1 PE=1 SV=3	0.984065	0.982327	0.991785
		Aminoacyl tRNA synthase complex-interacting multifunctional protein 1 OS=Homo sapiens GN=AIMP1 PE=1 SV=2	1.03809	1.03274	1.04384
		Alpha-2-macroglobulin receptor-associated protein OS=Homo sapiens GN=LRPAP1 PE=1 SV=1	1.01385	0.983264	1.00668
		Amine oxidase [flavin-containing] A OS=Homo sapiens GN=MAOA PE=1 SV=1	0.97764	0.945566	0.997646
		Rho guanine nucleotide exchange factor 16 OS=Homo sapiens GN=ARHGEF16 PE=1 SV=1	1.0073	1.00021	1.03828
		Coiled-coil domain-containing protein 6 OS=Homo sapiens GN=CCDC6 PE=1 SV=2	0.998563	1.03717	1.02156
		Dedicator of cytokinesis protein 1 OS=Homo sapiens GN=DOCK1 PE=1 SV=2	0.994505	0.983383	0.993454
		S-phase kinase-associated protein 1 OS=Homo sapiens GN=SKP1 PE=2 SV=1	1.10063	1.10299	1.07129
		Heat shock 70 kDa protein 4L OS=Homo sapiens GN=HSPA4L PE=2 SV=2	0.981969	1.0631	1.03406
		IgGFc-binding protein OS=Homo sapiens GN=FCGBP PE=1 SV=3	1.0053	0.981255	0.914132
		Peptidyl-prolyl cis-trans isomerase FKBP3 OS=Homo sapiens GN=FKBP3 PE=1 SV=1	1.00401	0.983928	0.966623
		LIM and calponin homology domains-containing protein 1 OS=Homo sapiens GN=LIMCH1 PE=2 SV=1	1	1	1
		Eukaryotic initiation factor 4A-III OS=Homo sapiens GN=EIF4A3 PE=1 SV=4	0.984559	1.05347	1.01542
		Neurolysin, mitochondrial OS=Homo sapiens GN=NLN PE=1 SV=1	1.01313	1.01045	1.04025
		Sister chromatid cohesion protein PDS5 homolog A OS=Homo sapiens GN=PDS5A PE=1 SV=1	0.988594	1.00716	0.973599
		Pinin OS=Homo sapiens GN=PNN PE=1 SV=4	1.03154	1.01919	1.02305
		26S proteasome non-ATPase regulatory subunit 12 OS=Homo sapiens GN=PSMD12 PE=1 SV=3	1.00924	1.07852	1.10988
		Translationally-controlled tumor protein OS=Homo sapiens GN=TPT1 PE=1 SV=1	0.987207	1.06596	0.993179
		Vesicle-trafficking protein SEC22b OS=Homo sapiens GN=SEC22B PE=1 SV=4	1.00542	0.974511	0.977826
		Sorting nexin-9 OS=Homo sapiens GN=SNX9 PE=1 SV=1	0.980456	1.00746	0.954853
		Spermine synthase OS=Homo sapiens GN=SMS PE=1 SV=2	0.921879	0.987995	0.996748
		Tryptophan--tRNA ligase, cytoplasmic OS=Homo sapiens GN=WARS PE=1 SV=2	0.992559	1.01836	0.917147
		Triple functional domain protein OS=Homo sapiens GN=TRIO PE=1 SV=2	0.964297	0.972183	0.948323
		Actin-related protein 2/3 complex subunit 1B OS=Homo sapiens GN=ARPC1B PE=1 SV=3	1.0418	0.955448	0.960279
		Sarcoplasmic/endoplasmic reticulum calcium ATPase 3 OS=Homo sapiens GN=ATP2A3 PE=1 SV=2	0.963379	0.975136	0.895196
		Epithelial cell adhesion molecule OS=Homo sapiens GN=EPCAM PE=2 SV=1	0.998528	1.15163	1.00007
		Protein CASP OS=Homo sapiens GN=CUX1 PE=1 SV=2	1.0064	0.983826	0.943258
		Protein diaphanous homolog 2 OS=Homo sapiens GN=DIAPH2 PE=1 SV=1	0.986318	0.957072	1.00156
		Dedicator of cytokinesis protein 5 OS=Homo sapiens GN=DOCK5 PE=1 SV=3	0.905838	0.998078	0.96393
		Phospholipid hydroperoxide glutathione peroxidase, mitochondrial OS=Homo sapiens GN=GPX4 PE=1 SV=3	1.01903	1.01713	1.07179
		Kalirin (Fragment) OS=Homo sapiens GN=KALRN PE=4 SV=1	1.01431	0.957006	0.969155
		Eukaryotic translation initiation factor 2 subunit 3 OS=Homo sapiens GN=EIF2S3 PE=1 SV=3	1.00744	1.0266	1.03453
		GTP:AMP phosphotransferase AK3, mitochondrial OS=Homo sapiens GN=AK3 PE=1 SV=4	1.00142	0.970534	0.983434
		tRNA (cytosine(34)-C(5))-methyltransferase OS=Homo sapiens GN=NSUN2 PE=1 SV=2	1.01187	1.04371	1.0367
		Nuclear pore complex protein Nup98-Nup96 OS=Homo sapiens GN=NUP98 PE=1 SV=4	0.967293	0.998044	1.03945
		Phosphatidylinositol 4-phosphate 3-kinase C2 domain-containing subunit alpha OS=Homo sapiens GN=PIK3C2A PE=1 SV=2	0.997421	1.0054	0.989622
		Plexin-B2 OS=Homo sapiens GN=PLXNB2 PE=1 SV=3	0.99036	0.946763	1.00811
		60S ribosomal protein L13 OS=Homo sapiens GN=RPL13 PE=1 SV=4	1.01384	0.959979	1.04234
		40S ribosomal protein S11 OS=Homo sapiens GN=RPS11 PE=1 SV=3	0.997784	0.928903	1.12676
		Suppressor of tumorigenicity 14 protein OS=Homo sapiens GN=ST14 PE=1 SV=2	1.06736	0.835146	1.05577
		Thiosulfate sulfurtransferase OS=Homo sapiens GN=TST PE=1 SV=4	0.97803	1.08037	1.03683
		Nascent polypeptide-associated complex subunit alpha OS=Homo sapiens GN=NACA PE=2 SV=1	1.04404	1.01633	1.05845
		Midasin OS=Homo sapiens GN=MDN1 PE=1 SV=2	1.04196	1.07302	1.02961
		3-hydroxyisobutyrate dehydrogenase, mitochondrial OS=Homo sapiens GN=HIBADH PE=1 SV=2	0.975271	1.09257	0.990429
		Adseverin OS=Homo sapiens GN=SCIN PE=1 SV=4	0.964916	0.914307	0.869978
		Cytosol aminopeptidase OS=Homo sapiens GN=LAP3 PE=1 SV=3	0.971089	1.02945	1.01206
		Mitochondrial dicarboxylate carrier OS=Homo sapiens GN=SLC25A10 PE=2 SV=1	0.983229	0.985669	1.05101
		Galactokinase OS=Homo sapiens GN=GALK1 PE=2 SV=1	1.00762	1.07207	1.00516
		Cell cycle and apoptosis regulator protein 2 OS=Homo sapiens GN=CCAR2 PE=1 SV=2	1.09424	1.04216	1.03963
		Estradiol 17-beta-dehydrogenase 11 OS=Homo sapiens GN=HSD17B11 PE=2 SV=1	1.00952	1.04719	1.05731
		ATP-dependent RNA helicase DDX42 OS=Homo sapiens GN=DDX42 PE=1 SV=1	1.00372	1.04953	0.965384
		Ubiquitin carboxyl-terminal hydrolase OS=Homo sapiens GN=USP47 PE=2 SV=1	1.00966	1.00109	1.01273
		Erlin-2 OS=Homo sapiens GN=ERLIN2 PE=1 SV=1	0.994643	1.02966	1.01419
		Nuclear pore complex protein Nup153 OS=Homo sapiens GN=NUP153 PE=2 SV=1	1.06492	1.00792	0.988765
		Golgin subfamily A member 2 OS=Homo sapiens GN=GOLGA2 PE=1 SV=3	1.04601	1.11015	1.02009
		High mobility group protein HMG-I/HMG-Y OS=Homo sapiens GN=HMGA1 PE=1 SV=3	1.09663	0.996696	1.13218
		Four and a half LIM domains protein 2 OS=Homo sapiens GN=FHL2 PE=2 SV=1	1.02532	0.878979	0.927841
		Canalicular multispecific organic anion transporter 2 OS=Homo sapiens GN=ABCC3 PE=1 SV=3	1.02527	1.00002	0.975271
		Nicotinate-nucleotide pyrophosphorylase [carboxylating] OS=Homo sapiens GN=QPRT PE=1 SV=3	0.995505	0.990892	1.00326
		N-acetyltransferase 10 OS=Homo sapiens GN=NAT10 PE=1 SV=2	0.991579	1.06921	1.04903
		Lysosomal protective protein OS=Homo sapiens GN=CTSA PE=1 SV=2	1.06232	1.06577	1.05992
		SMARCA4 isoform 2 OS=Homo sapiens GN=SMARCA4 PE=2 SV=1	0.999411	1.06566	0.963345
		ELKS/Rab6-interacting/CAST family member 1 OS=Homo sapiens GN=ERC1 PE=1 SV=1	1.12851	1.02505	1.04498
		60S ribosomal protein L28 OS=Homo sapiens GN=RPL28 PE=1 SV=3	1.02277	0.989537	1.14776
		RUN and FYVE domain-containing protein 1 OS=Homo sapiens GN=RUFY1 PE=1 SV=2	1.02621	0.99115	0.976556
		Helicase SKI2W OS=Homo sapiens GN=SKIV2L PE=1 SV=3	0.950989	0.991133	0.995539
		Signal recognition particle receptor subunit beta OS=Homo sapiens GN=SRPRB PE=1 SV=3	1.00049	1.06159	1.01084
		Serine/arginine-rich splicing factor 6 OS=Homo sapiens GN=SRSF6 PE=1 SV=2	1.00914	1.00959	1.06905
		Transmembrane emp24 domain-containing protein 10 OS=Homo sapiens GN=TMED10 PE=1 SV=2	0.986694	1.10015	1.01371
		Vacuolar protein sorting-associated protein 13C OS=Homo sapiens GN=VPS13C PE=1 SV=1	0.978843	0.937392	0.944813
		Aflatoxin B1 aldehyde reductase member 2 OS=Homo sapiens GN=AKR7A2 PE=1 SV=3	1.01857	1.01841	1.01947
		Copine-3 OS=Homo sapiens GN=CPNE3 PE=1 SV=1	1.0172	1.02084	1.01891
		Eukaryotic translation initiation factor 4 gamma 2 (Fragment) OS=Homo sapiens GN=EIF4G2 PE=2 SV=1	0.946025	0.996212	1.06505
		ATP-dependent RNA helicase DDX19B OS=Homo sapiens GN=DDX19B PE=1 SV=1	1.0307	1.07663	1.07986
		Peroxisomal bifunctional enzyme OS=Homo sapiens GN=EHHADH PE=1 SV=3	0.987481	1.03177	1.00867
		Redox-regulatory protein FAM213A OS=Homo sapiens GN=FAM213A PE=1 SV=3	0.9465	1.05097	1.00007
		Insulin-like growth factor 2 mRNA-binding protein 2 OS=Homo sapiens GN=IGF2BP2 PE=2 SV=1	1.01575	1.04795	0.975558
		Trans-Golgi network integral membrane protein 2 OS=Homo sapiens GN=TGOLN2 PE=2 SV=1	1.08805	1.01632	1.04529
		F-box only protein 2 OS=Homo sapiens GN=FBXO2 PE=1 SV=2	0.985379	1.03697	1.04057
		3-hydroxyisobutyryl-CoA hydrolase, mitochondrial OS=Homo sapiens GN=HIBCH PE=1 SV=2	0.957321	1.00274	1.09212
		N-acylneuraminate cytidylyltransferase OS=Homo sapiens GN=CMAS PE=1 SV=2	0.980031	0.983843	0.976776
		Cytochrome b-c1 complex subunit 1, mitochondrial OS=Homo sapiens GN=UQCRC1 PE=1 SV=3	1.03555	1.0662	1.09329
		DNA-directed RNA polymerase II subunit RPB1 OS=Homo sapiens GN=POLR2A PE=1 SV=2	1.01361	1.03839	1.01127
		Reticulon-4 OS=Homo sapiens GN=RTN4 PE=1 SV=2	0.947896	1.01591	0.961761
		FACT complex subunit SSRP1 OS=Homo sapiens GN=SSRP1 PE=1 SV=1	0.96597	1.13133	1.09274
		Gamma-synuclein OS=Homo sapiens GN=SNCG PE=1 SV=2	1.07525	0.841596	0.905179
		Valine--tRNA ligase OS=Homo sapiens GN=VARS PE=1 SV=4	1.02388	1.03093	1.00377
		Dynein heavy chain 5, axonemal OS=Homo sapiens GN=DNAH5 PE=1 SV=3	0.944011	1.20715	1.03605
		Annexin A10 OS=Homo sapiens GN=ANXA10 PE=1 SV=3	0.969021	0.978216	1.0073
		Brain acid soluble protein 1 OS=Homo sapiens GN=BASP1 PE=1 SV=2	1.14898	1.12014	1.06907
		Bcl-2-associated transcription factor 1 OS=Homo sapiens GN=BCLAF1 PE=1 SV=2	1.0314	1.07917	1.05094
		WASH complex subunit FAM21C OS=Homo sapiens GN=FAM21C PE=1 SV=3	0.938449	0.969827	0.946336
		Squalene synthase OS=Homo sapiens GN=FDFT1 PE=1 SV=1	1.01459	1.00631	1.01737
		Huntingtin OS=Homo sapiens GN=HTT PE=1 SV=2	1.02105	0.954935	0.991115
		Proteasome-associated protein ECM29 homolog OS=Homo sapiens GN=KIAA0368 PE=2 SV=1	0.992301	1.0223	1.06376
		Tyrosine-protein phosphatase non-receptor type 6 OS=Homo sapiens GN=PTPN6 PE=1 SV=1	1.00377	0.992697	1.02849
		Rab-like protein 6 OS=Homo sapiens GN=RABL6 PE=1 SV=2	0.992525	0.882627	0.982991
		Very long-chain acyl-CoA synthetase OS=Homo sapiens GN=SLC27A2 PE=1 SV=2	1.05128	1.06072	1.00134
		TBC1 domain family member 9B OS=Homo sapiens GN=TBC1D9B PE=1 SV=3	0.994005	0.964097	0.925529
		Transmembrane protein 214 OS=Homo sapiens GN=TMEM214 PE=1 SV=2	0.972655	1.04583	0.98032
		Phosphoacetylglucosamine mutase OS=Homo sapiens GN=PGM3 PE=1 SV=1	1.00166	1.10275	1.1107
		3'(2'),5'-bisphosphate nucleotidase 1 OS=Homo sapiens GN=BPNT1 PE=1 SV=1	0.989091	0.946533	1.02529
		Cell division cycle and apoptosis regulator protein 1 OS=Homo sapiens GN=CCAR1 PE=1 SV=2	1.07518	0.97124	1.0906
		Cell division cycle 5-like protein OS=Homo sapiens GN=CDC5L PE=1 SV=2	1.01898	1.06912	1.04288
		DCC-interacting protein 13-beta OS=Homo sapiens GN=APPL2 PE=1 SV=3	1.01909	1.03419	1.02553
		Endoplasmic reticulum resident protein 44 OS=Homo sapiens GN=ERP44 PE=1 SV=1	0.977572	0.983246	0.946402
		Protein FAM49B OS=Homo sapiens GN=FAM49B PE=1 SV=1	1.03181	0.989811	0.97124
		Laminin subunit alpha-3 OS=Homo sapiens GN=LAMA3 PE=1 SV=2	1.03855	1.00778	0.95005
		Proteasome subunit alpha type-1 OS=Homo sapiens GN=PSMA1 PE=1 SV=1	1.02457	1.00989	1.09123
		Sorting nexin-6 OS=Homo sapiens GN=SNX6 PE=1 SV=1	1.01621	1.06544	0.99794
		Sperm-specific antigen 2 OS=Homo sapiens GN=SSFA2 PE=1 SV=3	0.962594	0.995505	0.947386
		YLP motif-containing protein 1 OS=Homo sapiens GN=YLPM1 PE=1 SV=3	1.13916	1.03631	1.00064
		Thymosin beta-10 OS=Homo sapiens GN=TMSB10 PE=1 SV=2	1.15433	0.817293	1.03699
		ATP-binding cassette sub-family E member 1 OS=Homo sapiens GN=ABCE1 PE=1 SV=1	0.993643	1.06612	1.06155
		Cytoplasmic dynein 1 light intermediate chain 2 OS=Homo sapiens GN=DYNC1LI2 PE=2 SV=1	1.05174	1.00902	0.99127
		Tyrosine-protein kinase BAZ1B OS=Homo sapiens GN=BAZ1B PE=1 SV=2	0.979709	1.01995	0.969391
		Clustered mitochondria protein homolog OS=Homo sapiens GN=CLUH PE=1 SV=2	1.00085	1.07902	1.01635
		DnaJ homolog subfamily A member 1 OS=Homo sapiens GN=DNAJA1 PE=1 SV=2	1.00016	1.08749	1.05187
		DnaJ homolog subfamily B member 1 OS=Homo sapiens GN=DNAJB1 PE=1 SV=4	0.990326	1.03555	1.0421
		Constitutive coactivator of PPAR-gamma-like protein 1 OS=Homo sapiens GN=FAM120A PE=1 SV=2	1.05858	1.04554	0.99139
		N-acetylglucosamine-6-sulfatase OS=Homo sapiens GN=GNS PE=2 SV=1	0.962027	1.01089	1.08043
		Guanine nucleotide-binding protein G(I)/G(S)/G(T) subunit beta-1 OS=Homo sapiens GN=GNB1 PE=1 SV=3	0.939914	1.07001	1.19503
		Guanine nucleotide-binding protein subunit alpha-11 OS=Homo sapiens GN=GNA11 PE=1 SV=2	0.996834	1.06733	1.03693
		28 kDa heat- and acid-stable phosphoprotein OS=Homo sapiens GN=PDAP1 PE=1 SV=1	1.06137	1.05159	1.13035
		Eukaryotic translation initiation factor 2 subunit 1 OS=Homo sapiens GN=EIF2S1 PE=1 SV=3	1.03301	1.03584	1.02073
		Keratin, type II cytoskeletal 1 OS=Homo sapiens GN=KRT1 PE=1 SV=6	1.18222	0.866367	0.806698
		Adenylate kinase 4, mitochondrial OS=Homo sapiens GN=AK4 PE=1 SV=1	0.997352	1.02241	1.01233
		Dual specificity mitogen-activated protein kinase kinase 2 OS=Homo sapiens GN=MAP2K2 PE=1 SV=1	1.05797	1.01491	1.02246
		Phosphoglucomutase-2 OS=Homo sapiens GN=PGM2 PE=1 SV=4	0.98784	0.969155	0.997508
		Protein PRRC2A OS=Homo sapiens GN=PRRC2A PE=1 SV=3	0.998926	1.02252	1.00582
		26S protease regulatory subunit 10B OS=Homo sapiens GN=PSMC6 PE=1 SV=1	1.03625	1.11508	1.07391
		FACT complex subunit SPT16 OS=Homo sapiens GN=SUPT16H PE=1 SV=1	1.0401	1.03301	1.12553
		Transmembrane 9 superfamily member 2 OS=Homo sapiens GN=TM9SF2 PE=1 SV=1	0.990927	0.952225	1.0353
		Transportin-1 OS=Homo sapiens GN=TNPO1 PE=1 SV=2	0.977318	1.07738	1.07469
		E3 ubiquitin-protein ligase TRIP12 OS=Homo sapiens GN=TRIP12 PE=1 SV=1	0.993953	1.06784	1.01567
		Alkyldihydroxyacetonephosphate synthase, peroxisomal OS=Homo sapiens GN=AGPS PE=1 SV=1	1.01349	1.05197	0.986523
		A-kinase anchor protein 1, mitochondrial OS=Homo sapiens GN=AKAP1 PE=1 SV=1	1.0473	0.965551	1.00066
		Annexin A7 OS=Homo sapiens GN=ANXA7 PE=1 SV=3	0.827826	0.992559	1.11313
		Probable ATP-dependent RNA helicase DDX27 OS=Homo sapiens GN=DDX27 PE=1 SV=2	0.975389	1.0583	1.0111
		Eukaryotic translation initiation factor 3 subunit E OS=Homo sapiens GN=EIF3E PE=1 SV=1	0.98432	1.03081	0.993609
		PCTP-like protein (Fragment) OS=Homo sapiens GN=STARD10 PE=2 SV=1	1.00614	1.01031	1.04108
		Aldose 1-epimerase OS=Homo sapiens GN=GALM PE=1 SV=1	1.02215	1.06177	1.12787
		High mobility group protein B2 OS=Homo sapiens GN=HMGB2 PE=1 SV=2	1.04426	0.984542	1.09847
		Eukaryotic translation initiation factor 5 OS=Homo sapiens GN=EIF5 PE=1 SV=2	0.99903	1.08078	1.03632
		NAD(P)H-hydrate epimerase OS=Homo sapiens GN=APOA1BP PE=1 SV=2	0.971139	1.02105	1.06551
		Proteasome subunit alpha type-3 OS=Homo sapiens GN=PSMA3 PE=1 SV=2	1.01315	1.00134	1.08241
		RNA-binding protein 25 OS=Homo sapiens GN=RBM25 PE=1 SV=3	1.03846	1.05599	1.0403
		Ras-related protein R-Ras OS=Homo sapiens GN=RRAS PE=1 SV=1	0.972621	0.975186	0.959048
		40S ribosomal protein S19 OS=Homo sapiens GN=RPS19 PE=1 SV=2	0.989382	0.945238	1.14197
		Specifically androgen-regulated gene protein OS=Homo sapiens GN=SARG PE=1 SV=2	1.04422	0.977352	0.954621
		Signal recognition particle 54 kDa protein OS=Homo sapiens GN=SRP54 PE=1 SV=1	1.03224	0.996938	0.931095
		Histidine--tRNA ligase, cytoplasmic OS=Homo sapiens GN=HARS PE=1 SV=2	1.01538	1.03186	1.08384
		Histone-lysine N-methyltransferase 2C OS=Homo sapiens GN=KMT2C PE=1 SV=3	0.985515	1.0045	0.959913
		Protein arginine N-methyltransferase 1 OS=Homo sapiens GN=PRMT1 PE=1 SV=2	0.976235	0.988029	1.04178
		Sorcin OS=Homo sapiens GN=SRI PE=2 SV=1	1.03038	1.00238	1.03161
		Hsc70-interacting protein OS=Homo sapiens GN=ST13 PE=1 SV=2	1.00692	1.03949	1.10101
		Kinesin light chain 1 OS=Homo sapiens GN=KLC1 PE=2 SV=1	1.0203	0.938107	0.970534
		Glutaminase kidney isoform, mitochondrial OS=Homo sapiens GN=GLS PE=1 SV=1	0.963362	1.03308	1.0376
		Golgi membrane protein 1 OS=Homo sapiens GN=GOLM1 PE=1 SV=1	1.02778	0.953877	0.982906
		Coproporphyrinogen-III oxidase, mitochondrial OS=Homo sapiens GN=CPOX PE=1 SV=3	1.00321	0.998113	0.968048
		Hydroxymethylglutaryl-CoA synthase, mitochondrial OS=Homo sapiens GN=HMGCS2 PE=1 SV=1	0.987242	1.06221	1.06003
		Ribosomal protein S6 kinase alpha-3 OS=Homo sapiens GN=RPS6KA3 PE=1 SV=1	1.05174	1.00954	0.969861
		Rho guanine nucleotide exchange factor 1 OS=Homo sapiens GN=ARHGEF1 PE=2 SV=1	1.00142	0.954505	1.02158
		Nuclear cap-binding protein subunit 1 OS=Homo sapiens GN=NCBP1 PE=1 SV=1	1.0154	1.064	1.05416
		Nucleolar protein 58 OS=Homo sapiens GN=NOP58 PE=1 SV=1	1.01963	1.04279	1.0722
		Phosphatidylinositol-binding clathrin assembly protein OS=Homo sapiens GN=PICALM PE=1 SV=2	1.02429	0.972065	1.13583
		U1 small nuclear ribonucleoprotein 70 kDa OS=Homo sapiens GN=SNRNP70 PE=1 SV=2	1.02007	1.01131	1.00909
		Succinate-semialdehyde dehydrogenase, mitochondrial OS=Homo sapiens GN=ALDH5A1 PE=1 SV=2	1.0233	1.04569	1.05495
		Transcription factor A, mitochondrial OS=Homo sapiens GN=TFAM PE=1 SV=1	0.958666	1.06448	1.05938
		Adenosine kinase OS=Homo sapiens GN=ADK PE=1 SV=2	1.0295	1.07581	1.01428
		Rho guanine nucleotide exchange factor 12 OS=Homo sapiens GN=ARHGEF12 PE=1 SV=1	0.978759	0.990652	0.97942
		ATP synthase subunit O, mitochondrial OS=Homo sapiens GN=ATP5O PE=1 SV=1	1.00069	1.02949	1.06733
		Copine-1 OS=Homo sapiens GN=CPNE1 PE=2 SV=1	0.971897	1.02705	1.10401
		Biorientation of chromosomes in cell division protein 1-like 1 OS=Homo sapiens GN=BOD1L1 PE=1 SV=2	1.02489	0.999463	1.02826
		Monofunctional C1-tetrahydrofolate synthase, mitochondrial OS=Homo sapiens GN=MTHFD1L PE=1 SV=1	0.962044	1.00701	0.965367
		Zinc finger CCCH-type antiviral protein 1 OS=Homo sapiens GN=ZC3HAV1 PE=2 SV=1	1.05515	1.04391	1.05374
		CLIP-associating protein 1 OS=Homo sapiens GN=CLASP1 PE=1 SV=1	1.00842	0.968904	0.976979
		Septin-11 OS=Homo sapiens GN=SEPT11 PE=2 SV=1	0.979777	0.952242	1.00711
		Death-inducer obliterator 1 OS=Homo sapiens GN=DIDO1 PE=1 SV=5	0.994901	1.01459	0.988628
		Drebrin OS=Homo sapiens GN=DBN1 PE=1 SV=4	1.0626	0.91799	0.970786
		Polypeptide N-acetylgalactosaminyltransferase 3 OS=Homo sapiens GN=GALNT3 PE=1 SV=2	0.954803	0.992112	0.958118
		Lethal(2) giant larvae protein homolog 2 OS=Homo sapiens GN=LLGL2 PE=2 SV=1	1.02029	1.02933	0.943684
		Pre-mRNA-processing factor 40 homolog A OS=Homo sapiens GN=PRPF40A PE=1 SV=2	1.01857	1.05775	1.04892
		Pre-mRNA-processing factor 6 OS=Homo sapiens GN=PRPF6 PE=1 SV=1	1.00366	1.09115	0.99072
		Sulfhydryl oxidase 1 OS=Homo sapiens GN=QSOX1 PE=1 SV=3	1.01329	0.885952	1.01164
		Serine/arginine repetitive matrix protein 2 OS=Homo sapiens GN=SRRM2 PE=1 SV=2	0.993902	1.02576	1.02696
		Signal transducer and activator of transcription 1-alpha/beta OS=Homo sapiens GN=STAT1 PE=1 SV=2	1.00476	1.06782	1.07852
		Low-density lipoprotein receptor-related protein 2 OS=Homo sapiens GN=LRP2 PE=1 SV=3	0.841465	1.095	1.03442
		Tumor suppressor p53-binding protein 1 OS=Homo sapiens GN=TP53BP1 PE=2 SV=2	1.03926	1.0147	0.971291
		Tubulin alpha-4A chain OS=Homo sapiens GN=TUBA4A PE=2 SV=1	0.985259	1.05643	0.979658
		ADP-ribosylation factor 6 OS=Homo sapiens GN=ARF6 PE=1 SV=2	0.949424	0.970164	0.941234
		Argininosuccinate lyase OS=Homo sapiens GN=ASL PE=1 SV=4	0.972638	1.00372	0.973717
		2,4-dienoyl-CoA reductase, mitochondrial OS=Homo sapiens GN=DECR1 PE=2 SV=1	0.938677	0.999169	0.990858
		ATP-dependent RNA helicase DDX24 OS=Homo sapiens GN=DDX24 PE=1 SV=1	1.03625	1.11263	0.982855
		Eukaryotic translation initiation factor 4B OS=Homo sapiens GN=EIF4B PE=2 SV=1	1.06535	0.990532	0.984491
		Envoplakin OS=Homo sapiens GN=EVPL PE=2 SV=1	0.972318	0.982463	0.987635
		Putative RNA-binding protein Luc7-like 2 OS=Homo sapiens GN=LUC7L2 PE=1 SV=2	1.01164	1.00424	0.996454
		Leucine-rich repeat-containing protein 1 OS=Homo sapiens GN=LRRC1 PE=1 SV=1	1.01166	1.00003	1.0244
		Coatomer protein complex, subunit epsilon, isoform CRA_g OS=Homo sapiens GN=COPE PE=2 SV=1	0.991803	1.07813	0.984901
		Methylcrotonoyl-CoA carboxylase beta chain, mitochondrial OS=Homo sapiens GN=MCCC2 PE=1 SV=1	0.973886	1.0697	1.02
		Protein NipSnap homolog 1 OS=Homo sapiens GN=NIPSNAP1 PE=1 SV=1	0.905069	1.00771	0.912107
		Putative ribosomal RNA methyltransferase NOP2 OS=Homo sapiens GN=NOP2 PE=1 SV=2	1.00877	1.09047	1.11857
		Nuclear pore complex protein Nup214 OS=Homo sapiens GN=NUP214 PE=1 SV=2	1.02394	0.989399	0.998165
		Lysophosphatidylcholine acyltransferase 2 OS=Homo sapiens GN=LPCAT2 PE=1 SV=1	1.01222	0.976522	0.961727
		60S ribosomal protein L22 OS=Homo sapiens GN=RPL22 PE=1 SV=2	1.00459	1.02559	1.1251
		Sideroflexin-1 OS=Homo sapiens GN=SFXN1 PE=1 SV=4	1.02858	1.11452	1.12832
		Sepiapterin reductase OS=Homo sapiens GN=SPR PE=1 SV=1	0.986882	1.02689	1.07324
		Signal transducer and activator of transcription 3 OS=Homo sapiens GN=STAT3 PE=1 SV=2	0.998563	1.02114	1.01598
		Protein furry homolog-like OS=Homo sapiens GN=FRYL PE=1 SV=2	0.975237	0.996782	0.99903
		TRIO and F-actin-binding protein OS=Homo sapiens GN=TRIOBP PE=1 SV=3	0.949556	1.02633	0.96741
		Serine/threonine-protein phosphatase 2A 55 kDa regulatory subunit B alpha isoform OS=Homo sapiens GN=PPP2R2A PE=1 SV=1	1.02788	0.93993	0.952357
		Acyl-coenzyme A thioesterase 1 OS=Homo sapiens GN=ACOT1 PE=1 SV=1	0.983229	1.04674	0.994884
		Acetyl-coenzyme A synthetase, cytoplasmic OS=Homo sapiens GN=ACSS2 PE=1 SV=1	0.976979	1.00384	0.964515
		Poly(A) binding protein, cytoplasmic 4 (Inducible form), isoform CRA_e OS=Homo sapiens GN=PABPC4 PE=2 SV=1	0.985054	1.03541	0.987378
		Carbonic anhydrase 9 OS=Homo sapiens GN=CA9 PE=1 SV=2	1.00622	0.867163	0.929724
		Protein canopy homolog 3 OS=Homo sapiens GN=CNPY3 PE=1 SV=1	0.961627	0.928629	0.955862
		Chondroitin sulfate proteoglycan 4 OS=Homo sapiens GN=CSPG4 PE=1 SV=2	1.06585	0.904301	0.996851
		Dehydrogenase/reductase SDR family member 7 OS=Homo sapiens GN=DHRS7 PE=1 SV=1	0.996402	0.974359	0.945287
		Mannose-6-phosphate isomerase OS=Homo sapiens GN=MPI PE=2 SV=1	0.993643	0.985806	1.00945
		Glyoxylate reductase/hydroxypyruvate reductase OS=Homo sapiens GN=GRHPR PE=1 SV=1	0.995315	1.00088	1.01803
		Kunitz-type protease inhibitor 1 (Fragment) OS=Homo sapiens GN=SPINT1 PE=2 SV=1	1.07201	0.96388	1.05658
		Ubiquitin thioesterase OTUB1 OS=Homo sapiens GN=OTUB1 PE=2 SV=1	0.99516	1.059	1.0304
		Protein NipSnap homolog 2 OS=Homo sapiens GN=GBAS PE=1 SV=1	0.972166	0.995401	1.17619
		Protein NOXP20 OS=Homo sapiens GN=FAM114A1 PE=1 SV=2	1.06842	0.927231	0.941772
		Programmed cell death protein 4 OS=Homo sapiens GN=PDCD4 PE=1 SV=2	0.993988	0.968333	1.022
		Pleckstrin homology domain-containing family A member 1 OS=Homo sapiens GN=PLEKHA1 PE=1 SV=2	1.00572	0.962194	0.955515
		Sec1 family domain-containing protein 1 OS=Homo sapiens GN=SCFD1 PE=1 SV=4	1.04064	1.04514	1.01988
		Calcium-binding mitochondrial carrier protein SCaMC-1 OS=Homo sapiens GN=SLC25A24 PE=1 SV=2	0.971712	0.990806	1.09342
		E3 ubiquitin-protein ligase UBR1 OS=Homo sapiens GN=UBR1 PE=1 SV=1	0.992129	1.01296	0.979302
		Vesicle-associated membrane protein-associated protein B/C OS=Homo sapiens GN=VAPB PE=1 SV=3	1.06045	1.04398	1.02092
		V-type proton ATPase subunit E 1 OS=Homo sapiens GN=ATP6V1E1 PE=1 SV=1	1.13169	1.03469	1.03715
		Keratin, type II cytoskeletal 2 epidermal OS=Homo sapiens GN=KRT2 PE=1 SV=2	1.20464	0.806726	1
		Non-POU domain-containing octamer-binding protein OS=Homo sapiens GN=NONO PE=1 SV=4	1.01043	0.957504	1.25732
		60S ribosomal protein L11 OS=Homo sapiens GN=RPL11 PE=1 SV=2	1.01515	1.02983	0.944763
		Nucleosome-remodeling factor subunit BPTF OS=Homo sapiens GN=BPTF PE=1 SV=3	0.990497	1.07932	0.991012
		Cytoplasmic dynein 1 heavy chain 1 OS=Homo sapiens GN=DYNC1H1 PE=1 SV=5	1.08753	0.982906	0.825921
		Short-chain specific acyl-CoA dehydrogenase, mitochondrial OS=Homo sapiens GN=ACADS PE=1 SV=1	0.960112	1.02555	0.961278
		N-acetylserotonin O-methyltransferase-like protein OS=Homo sapiens GN=ASMTL PE=1 SV=3	1.02744	0.985549	0.972032
		Cathepsin D OS=Homo sapiens GN=CTSD PE=1 SV=1	0.972537	0.942817	1.14812
		Cytoplasmic dynein 1 light intermediate chain 1 OS=Homo sapiens GN=DYNC1LI1 PE=1 SV=3	1.0083	1.07572	1.0367
		Probable ATP-dependent RNA helicase DDX6 OS=Homo sapiens GN=DDX6 PE=1 SV=2	0.985566	1.03301	1.01681
		Pleckstrin homology domain-containing family A member 7 OS=Homo sapiens GN=PLEKHA7 PE=2 SV=1	0.984764	0.976438	0.964281
		Protein ELYS OS=Homo sapiens GN=AHCTF1 PE=1 SV=3	1.02872	1.06164	1.02243
		GTPase-activating protein and VPS9 domain-containing protein 1 OS=Homo sapiens GN=GAPVD1 PE=2 SV=1	0.960728	1.07425	0.923991
		Gamma-glutamylcyclotransferase OS=Homo sapiens GN=GGCT PE=1 SV=1	1.04511	1.01912	1.05148
		Golgin subfamily A member 5 OS=Homo sapiens GN=GOLGA5 PE=1 SV=3	1.03704	1.03632	0.980065
		Intersectin-2 OS=Homo sapiens GN=ITSN2 PE=1 SV=3	0.984593	0.99948	0.97018
		S-adenosylmethionine synthase isoform type-2 OS=Homo sapiens GN=MAT2A PE=1 SV=1	1.03049	1.04344	0.97566
		Protein-methionine sulfoxide oxidase MICAL3 OS=Homo sapiens GN=MICAL3 PE=1 SV=2	0.985208	1.05095	0.98808
		Methylmalonyl-CoA mutase, mitochondrial OS=Homo sapiens GN=MUT PE=1 SV=4	1.02925	1.03294	1.01962
		Nucleobindin-2 OS=Homo sapiens GN=NUCB2 PE=1 SV=2	0.956973	1.04368	0.985259
		26S proteasome non-ATPase regulatory subunit 5 OS=Homo sapiens GN=PSMD5 PE=1 SV=3	0.999879	1.02424	1.05782
		Actin-binding LIM protein 1 OS=Homo sapiens GN=ABLIM1 PE=4 SV=2	0.987926	0.947797	0.952655
		Ras GTPase-activating protein 1 OS=Homo sapiens GN=RASA1 PE=1 SV=1	0.959464	1.01924	0.993506
		Sulfate transporter OS=Homo sapiens GN=SLC26A2 PE=1 SV=2	0.914719	0.953794	1.05636
		pre-rRNA processing protein FTSJ3 OS=Homo sapiens GN=FTSJ3 PE=1 SV=2	0.987515	1.0667	1.04748
		Zinc finger protein 638 OS=Homo sapiens GN=ZNF638 PE=1 SV=2	1.03677	0.998615	0.979777
		Nuclear receptor corepressor 2 OS=Homo sapiens GN=NCOR2 PE=2 SV=2	0.849405	1.02287	0.915258
		Pericentrin OS=Homo sapiens GN=PCNT PE=1 SV=4	1.04953	0.931563	1.01254
		Mycophenolic acid acyl-glucuronide esterase, mitochondrial OS=Homo sapiens GN=ABHD10 PE=1 SV=1	0.971207	0.995056	1.05625
		AP-2 complex subunit beta OS=Homo sapiens GN=AP2B1 PE=1 SV=1	0.997957	0.993437	0.973279
		ADP-ribosylation factor 4 OS=Homo sapiens GN=ARF4 PE=1 SV=3	0.961977	1.03369	0.983161
		Far upstream element-binding protein 1 OS=Homo sapiens GN=FUBP1 PE=2 SV=1	1.02156	0.965234	1.01108
		Cordon-bleu protein-like 1 OS=Homo sapiens GN=COBLL1 PE=1 SV=2	1.03746	1.04732	0.985703
		Coactosin-like protein OS=Homo sapiens GN=COTL1 PE=1 SV=3	0.963479	0.948619	1.02096
		Disco-interacting protein 2 homolog B OS=Homo sapiens GN=DIP2B PE=1 SV=3	0.992869	1.04194	1.0135
		Disks large homolog 1 OS=Homo sapiens GN=DLG1 PE=1 SV=2	0.993299	0.983536	0.934457
		N-terminal kinase-like protein OS=Homo sapiens GN=SCYL1 PE=2 SV=1	0.962745	1.02587	0.994798
		Guanine nucleotide-binding protein subunit alpha-13 OS=Homo sapiens GN=GNA13 PE=1 SV=2	0.954886	1.00432	0.94478
		Guanine nucleotide-binding protein G(i) subunit alpha-2 OS=Homo sapiens GN=GNAI2 PE=1 SV=3	1.07533	0.996143	0.926428
		60S ribosomal protein L18 (Fragment) OS=Homo sapiens GN=RPL18 PE=3 SV=1	1.06426	1.06611	1.05283
		Leucine-rich repeat-containing protein 16A OS=Homo sapiens GN=LRRC16A PE=1 SV=1	1.01464	1.0145	1.01693
		Nuclear pore complex protein Nup133 OS=Homo sapiens GN=NUP133 PE=1 SV=2	1.03165	1.04648	1.01459
		Pleckstrin homology domain-containing family A member 6 OS=Homo sapiens GN=PLEKHA6 PE=1 SV=4	1.04676	0.990412	0.983042
		Nicotinate phosphoribosyltransferase OS=Homo sapiens GN=NAPRT1 PE=1 SV=2	0.953315	0.982378	0.979794
		Profilin-2 OS=Homo sapiens GN=PFN2 PE=1 SV=3	0.964632	0.999376	0.997283
		Tyrosine-protein phosphatase non-receptor type 23 OS=Homo sapiens GN=PTPN23 PE=1 SV=1	1.00002	1.01635	1.00577
		60S ribosomal protein L30 OS=Homo sapiens GN=RPL30 PE=1 SV=2	0.986335	1.03448	0.988594
		Probable E3 ubiquitin-protein ligase MYCBP2 OS=Homo sapiens GN=MYCBP2 PE=2 SV=1	1.00009	1.01889	0.869179
		HCF N-terminal chain 5 OS=Homo sapiens GN=HCFC1 PE=2 SV=2	0.998926	1.08482	1.005
		Long-chain-fatty-acid--CoA ligase 1 OS=Homo sapiens GN=ACSL1 PE=1 SV=1	0.978979	1.00264	0.992508
		Serine-threonine kinase receptor-associated protein OS=Homo sapiens GN=STRAP PE=2 SV=1	1.04357	1.11994	0.995574
		Rab3 GTPase-activating protein catalytic subunit OS=Homo sapiens GN=RAB3GAP1 PE=2 SV=1	1.02897	1.02103	0.971307
		Peripheral plasma membrane protein CASK OS=Homo sapiens GN=CASK PE=1 SV=3	0.966154	0.994194	1.01568
		Calcyclin-binding protein OS=Homo sapiens GN=CACYBP PE=1 SV=2	1.00429	1.02719	1.10131
		ATP-dependent RNA helicase DDX18 OS=Homo sapiens GN=DDX18 PE=1 SV=2	0.998476	1.11186	1.02346
		Probable ATP-dependent RNA helicase DDX23 OS=Homo sapiens GN=DDX23 PE=1 SV=3	1.00776	1.04035	1.04552
		DnaJ homolog subfamily C member 3 OS=Homo sapiens GN=DNAJC3 PE=1 SV=1	1.00867	1.03329	0.97055
		Eukaryotic peptide chain release factor subunit 1 OS=Homo sapiens GN=ETF1 PE=1 SV=3	1.02269	1.04781	1.03821
		GrpE protein homolog 1, mitochondrial OS=Homo sapiens GN=GRPEL1 PE=1 SV=2	1.0416	1.07272	1.02305
		Hydroxymethylglutaryl-CoA synthase, cytoplasmic OS=Homo sapiens GN=HMGCS1 PE=1 SV=2	1.01901	1.06474	1.08815
		Lactoylglutathione lyase OS=Homo sapiens GN=GLO1 PE=1 SV=4	0.981799	0.907236	1.08318
		PEST proteolytic signal-containing nuclear protein OS=Homo sapiens GN=PCNP PE=1 SV=2	1.07913	0.964581	1.00591
		Procollagen-lysine,2-oxoglutarate 5-dioxygenase 1 OS=Homo sapiens GN=PLOD1 PE=1 SV=2	0.966405	0.971695	1.02151
		Serine/threonine-protein phosphatase 2B catalytic subunit alpha isoform OS=Homo sapiens GN=PPP3CA PE=1 SV=1	1.01626	1.04032	0.980898
		RNA-binding protein 39 OS=Homo sapiens GN=RBM39 PE=1 SV=2	1.0025	1.01584	1.06339
		60S ribosomal protein L24 OS=Homo sapiens GN=RPL24 PE=1 SV=1	0.963863	1.00645	1.10707
		ATP-dependent RNA helicase SUPV3L1, mitochondrial OS=Homo sapiens GN=SUPV3L1 PE=1 SV=1	1.00551	1.05601	1.04115
		Vasodilator-stimulated phosphoprotein OS=Homo sapiens GN=VASP PE=1 SV=3	1.03226	0.888273	0.925978
		Transcriptional regulator ATRX OS=Homo sapiens GN=ATRX PE=1 SV=5	0.97571	1.07971	1.01192
		Histone-lysine N-methyltransferase 2A OS=Homo sapiens GN=KMT2A PE=1 SV=5	1.0166	1.00746	0.774762
		Dynein heavy chain 2, axonemal OS=Homo sapiens GN=DNAH2 PE=2 SV=3	0.954373	0.857272	1
		Arf-GAP with SH3 domain, ANK repeat and PH domain-containing protein 2 OS=Homo sapiens GN=ASAP2 PE=1 SV=3	0.966439	0.980184	0.944993
		Protein transport protein Sec61 subunit alpha isoform 1 OS=Homo sapiens GN=SEC61A1 PE=2 SV=1	0.998251	1.00977	1.0315
		Calmin OS=Homo sapiens GN=CLMN PE=1 SV=1	1.06209	0.954191	0.957388
		Conserved oligomeric Golgi complex subunit 7 OS=Homo sapiens GN=COG7 PE=1 SV=1	1.00961	1.01822	0.990824
		Cullin-5 OS=Homo sapiens GN=CUL5 PE=1 SV=4	0.975034	1.03276	0.988491
		Protein DEK OS=Homo sapiens GN=DEK PE=1 SV=1	0.969996	0.988988	1.09663
		DnaJ homolog subfamily A member 3, mitochondrial OS=Homo sapiens GN=DNAJA3 PE=1 SV=2	1.00757	1.03927	0.994711
		Exocyst complex component 8 OS=Homo sapiens GN=EXOC8 PE=1 SV=2	1.00278	1.01412	0.973852
		Solute carrier family 2, facilitated glucose transporter member 3 OS=Homo sapiens GN=SLC2A3 PE=1 SV=1	0.917672	1.13449	1.17087
		Isocitrate dehydrogenase [NAD] subunit alpha, mitochondrial OS=Homo sapiens GN=IDH3A PE=1 SV=1	1.03604	1.03857	1.03075
		Uncharacterized protein KIAA1671 OS=Homo sapiens GN=KIAA1671 PE=1 SV=2	0.947058	1.00448	0.998684
		Galectin-3-binding protein OS=Homo sapiens GN=LGALS3BP PE=1 SV=1	0.984662	0.909834	0.977758
		mRNA cap guanine-N7 methyltransferase OS=Homo sapiens GN=RNMT PE=1 SV=1	0.999671	1.07228	1.03738
		Phosphoprotein associated with glycosphingolipid-enriched microdomains 1 OS=Homo sapiens GN=PAG1 PE=1 SV=2	1.02797	1.03852	0.98625
		Cytochrome b-c1 complex subunit 2, mitochondrial OS=Homo sapiens GN=UQCRC2 PE=1 SV=3	1.00168	1.11616	0.998338
		Transcription elongation factor SPT6 OS=Homo sapiens GN=SUPT6H PE=1 SV=2	1.00028	1.21698	1.01075
		Translocon-associated protein subunit delta OS=Homo sapiens GN=SSR4 PE=1 SV=1	0.938026	1.09215	0.976539
		Talin-2 OS=Homo sapiens GN=TLN2 PE=1 SV=4	0.901282	1.03202	1.05585
		Tumor protein D54 OS=Homo sapiens GN=TPD52L2 PE=1 SV=2	1.05926	0.958616	1.01003
		Tubulin--tyrosine ligase-like protein 12 OS=Homo sapiens GN=TTLL12 PE=1 SV=2	1.01012	1.02184	0.980626
		Protein unc-45 homolog A OS=Homo sapiens GN=UNC45A PE=1 SV=1	1.01091	1.00751	1.03215
		Ran-specific GTPase-activating protein OS=Homo sapiens GN=RANBP1 PE=1 SV=1	1.1069	0.856708	1.14114
		Vacuolar protein sorting-associated protein 13D OS=Homo sapiens GN=VPS13D PE=2 SV=1	0.990515	1.02473	1.0344
		Ankyrin-2 OS=Homo sapiens GN=ANK2 PE=1 SV=4	0.90733	0.825792	0.967561
		Aminopeptidase N OS=Homo sapiens GN=ANPEP PE=1 SV=4	0.969878	0.96783	1.01829
		Stomatin-like protein 2, mitochondrial OS=Homo sapiens GN=STOML2 PE=2 SV=1	1.05607	1.06192	1.0144
		Cysteine and glycine-rich protein 1 OS=Homo sapiens GN=CSRP1 PE=1 SV=3	1.04332	0.932968	0.929757
		m7GpppX diphosphatase OS=Homo sapiens GN=DCPS PE=1 SV=2	1.02397	1.00732	1.04079
		Ephrin type-B receptor 3 OS=Homo sapiens GN=EPHB3 PE=1 SV=2	1.02122	1.02972	0.889028
		SEC23-interacting protein OS=Homo sapiens GN=SEC23IP PE=2 SV=1	0.975034	1.05959	0.95757
		Protein transport protein Sec23A OS=Homo sapiens GN=SEC23A PE=2 SV=1	0.97193	1.05709	1.10368
		Uncharacterized protein (Fragment) OS=Homo sapiens PE=2 SV=1	0.986301	1.02172	0.997542
		Glucose-6-phosphate 1-dehydrogenase OS=Homo sapiens GN=G6PD PE=1 SV=4	0.946369	0.982531	1.07185
		Gem-associated protein 5 OS=Homo sapiens GN=GEMIN5 PE=1 SV=3	1.00248	1.06511	1.04648
		Growth factor receptor-bound protein 2 OS=Homo sapiens GN=GRB2 PE=1 SV=1	0.991236	1.04353	1.03274
		Protein Hook homolog 1 OS=Homo sapiens GN=HOOK1 PE=1 SV=2	1.07042	1.05724	1.00898
		E3 ubiquitin-protein ligase UBR5 OS=Homo sapiens GN=UBR5 PE=2 SV=1	0.978097	1.12703	1.11097
		Cyclin-dependent kinase 11B OS=Homo sapiens GN=CDK11B PE=2 SV=1	1.04118	1.05183	1.00147
		Pyruvate kinase PKLR OS=Homo sapiens GN=PKLR PE=1 SV=2	0.990789	1.01338	0.913135
		Microtubule-associated protein RP/EB family member 1 OS=Homo sapiens GN=MAPRE1 PE=1 SV=3	0.999065	1.03616	1.03215
		NAD kinase 2, mitochondrial OS=Homo sapiens GN=NADK2 PE=1 SV=2	1.0403	1.04919	0.958483
		NADH dehydrogenase [ubiquinone] iron-sulfur protein 3, mitochondrial OS=Homo sapiens GN=NDUFS3 PE=1 SV=1	0.948191	1.14959	0.980745
		Nuclear protein localization protein 4 homolog OS=Homo sapiens GN=NPLOC4 PE=1 SV=3	1.02637	1.00012	0.995436
		Protein kinase C and casein kinase substrate in neurons protein 2 OS=Homo sapiens GN=PACSIN2 PE=1 SV=2	1.01958	0.98584	0.999671
		Rab GTPase-activating protein 1 OS=Homo sapiens GN=RABGAP1 PE=1 SV=3	1.03274	0.986609	0.989708
		Small nuclear ribonucleoprotein Sm D2 OS=Homo sapiens GN=SNRPD2 PE=1 SV=1	1.02043	0.981238	1.02071
		TBC1 domain family member 23 OS=Homo sapiens GN=TBC1D23 PE=1 SV=3	0.993179	1.02754	1.05032
		V-type proton ATPase subunit B, brain isoform OS=Homo sapiens GN=ATP6V1B2 PE=1 SV=3	1.0244	1.00631	1.11615
		WD repeat and FYVE domain-containing protein 1 OS=Homo sapiens GN=WDFY1 PE=1 SV=1	0.989057	1.01628	0.984491
		Transformation/transcription domain-associated protein OS=Homo sapiens GN=TRRAP PE=2 SV=3	0.959746	1.02218	0.984031
		Ryanodine receptor 3 OS=Homo sapiens GN=RYR3 PE=1 SV=3	0.756232	0.915067	0.736139
		AH receptor-interacting protein OS=Homo sapiens GN=AIP PE=1 SV=2	1.01224	1.02447	1.06339
		Arf-GAP with Rho-GAP domain, ANK repeat and PH domain-containing protein 1 OS=Homo sapiens GN=ARAP1 PE=1 SV=3	0.974122	1.00551	0.99385
		Actin-related protein 2 OS=Homo sapiens GN=ACTR2 PE=1 SV=1	1.00716	0.953216	1.05008
		Protein SEC13 homolog OS=Homo sapiens GN=SEC13 PE=2 SV=1	0.967763	0.97446	0.972099
		Pyridoxine-5'-phosphate oxidase OS=Homo sapiens GN=PNPO PE=2 SV=1	1.01301	0.994539	0.997197
		PTPRK protein OS=Homo sapiens GN=PTPRK PE=2 SV=1	1.0107	0.892485	1.01303
		Cytochrome P450 2S1 OS=Homo sapiens GN=CYP2S1 PE=2 SV=2	0.998009	1.03011	0.981612
		Ankycorbin OS=Homo sapiens GN=RAI14 PE=2 SV=1	0.984576	1.00509	0.986216
		Protein PRRC2C OS=Homo sapiens GN=PRRC2C PE=2 SV=1	1.05385	1.03684	0.95089
		Zinc finger CCCH domain-containing protein 18 OS=Homo sapiens GN=ZC3H18 PE=2 SV=1	1.05859	0.991201	1.07055
		Exportin-7 OS=Homo sapiens GN=XPO7 PE=2 SV=1	1.0239	1.0457	1.08177
		EH domain-binding protein 1-like protein 1 OS=Homo sapiens GN=EHBP1L1 PE=1 SV=2	0.992473	0.926155	0.935883
		Eukaryotic translation initiation factor 3 subunit J OS=Homo sapiens GN=EIF3J PE=1 SV=2	1.02806	1.00601	0.991614
		Ugl-Y3 OS=Homo sapiens GN=FN1 PE=2 SV=1	0.931611	1.11628	1.13202
		Cohesin subunit SA-2 OS=Homo sapiens GN=STAG2 PE=2 SV=1	1.0069	1.03737	1.06908
		Actin-related protein 2/3 complex subunit 4 OS=Homo sapiens GN=ARPC4 PE=2 SV=1	0.991442	0.969071	1.1034
		Acylpyruvase FAHD1, mitochondrial OS=Homo sapiens GN=FAHD1 PE=1 SV=2	0.967612	1.02261	1.0777
		Dihydroxyacetone phosphate acyltransferase OS=Homo sapiens GN=GNPAT PE=1 SV=1	1.02541	1.05276	1.00403
		Glycogen [starch] synthase, muscle OS=Homo sapiens GN=GYS1 PE=1 SV=2	1.01433	1.02518	1.03238
		Hippocalcin-like protein 1 OS=Homo sapiens GN=HPCAL1 PE=1 SV=3	1.00539	1.01841	1.02038
		Creatine kinase U-type, mitochondrial OS=Homo sapiens GN=CKMT1A PE=1 SV=1	1.0216	0.966807	1.02908
		Beta-lactamase-like protein 2 OS=Homo sapiens GN=LACTB2 PE=1 SV=2	1.00161	0.964581	1.05792
		60S ribosomal protein L18a OS=Homo sapiens GN=RPL18A PE=2 SV=1	1.0093	1.035	1.00292
		Mitochondrial ribonuclease P protein 1 OS=Homo sapiens GN=TRMT10C PE=1 SV=2	0.983008	1.02076	1.08587
		Neurobeachin-like protein 2 OS=Homo sapiens GN=NBEAL2 PE=1 SV=2	0.99775	0.951994	0.954638
		Neurofibromin OS=Homo sapiens GN=NF1 PE=1 SV=2	0.947584	0.998857	1.03136
		Pre-mRNA-processing factor 19 OS=Homo sapiens GN=PRPF19 PE=1 SV=1	1.05003	1.11101	1.02337
		Serine/threonine-protein kinase PRP4 homolog OS=Homo sapiens GN=PRPF4B PE=1 SV=3	1.01419	1.05554	1.00168
		Proteasome activator complex subunit 3 OS=Homo sapiens GN=PSME3 PE=1 SV=1	1.00966	1.07704	1.08324
		RNA-binding protein 47 OS=Homo sapiens GN=RBM47 PE=1 SV=2	1.00358	0.995712	0.99955
		60S ribosomal protein L27 OS=Homo sapiens GN=RPL27 PE=1 SV=2	1.04203	1.04453	1.01697
		U2 small nuclear ribonucleoprotein A' OS=Homo sapiens GN=SNRPA1 PE=1 SV=2	1.00351	0.977454	1.06929
		Suppressor of G2 allele of SKP1 homolog OS=Homo sapiens GN=SUGT1 PE=1 SV=3	1.05984	1.04082	1.04663
		Supervillin OS=Homo sapiens GN=SVIL PE=1 SV=2	1.07598	1.02902	0.984133
		Ubiquitin-protein ligase E3A OS=Homo sapiens GN=UBE3A PE=1 SV=4	1.02747	0.995781	1.01431
		Receptor expression-enhancing protein 6 OS=Homo sapiens GN=REEP6 PE=1 SV=1	1.07077	0.928823	1.1264
		Actin-related protein 2/3 complex subunit 3 OS=Homo sapiens GN=ARPC3 PE=1 SV=3	0.980099	0.993988	1.00043
		40S ribosomal protein S5 (Fragment) OS=Homo sapiens GN=RPS5 PE=2 SV=1	1.05629	1.11462	1.09727
		Myosin-11 OS=Homo sapiens GN=MYH11 PE=1 SV=3	1	1.02705	1
		U4/U6.U5 tri-snRNP-associated protein 2 OS=Homo sapiens GN=USP39 PE=2 SV=1	0.994177	1.02172	1.00441
		Brefeldin A-inhibited guanine nucleotide-exchange protein 1 OS=Homo sapiens GN=ARFGEF1 PE=1 SV=2	1.03478	1.04897	1.00288
		Basic leucine zipper and W2 domain-containing protein 2 OS=Homo sapiens GN=BZW2 PE=1 SV=1	1.00816	1.01177	1.13528
		CCAAT/enhancer-binding protein zeta OS=Homo sapiens GN=CEBPZ PE=1 SV=3	0.983996	1.04295	1.01487
		Conserved oligomeric Golgi complex subunit 4 OS=Homo sapiens GN=COG4 PE=1 SV=3	0.95636	1.03586	1.02168
		Interferon-induced, double-stranded RNA-activated protein kinase OS=Homo sapiens GN=EIF2AK2 PE=1 SV=2	0.993127	0.959813	0.980558
		AP-2 complex subunit mu OS=Homo sapiens GN=AP2M1 PE=2 SV=1	1.02305	1.02827	1.10366
		Eukaryotic translation initiation factor 3 subunit G OS=Homo sapiens GN=EIF3G PE=1 SV=2	1.04608	1.07958	1.03756
		Glucosamine-6-phosphate isomerase 1 OS=Homo sapiens GN=GNPDA1 PE=1 SV=1	0.959081	1.10473	1.23413
		Eukaryotic translation initiation factor 1A, X-chromosomal OS=Homo sapiens GN=EIF1AX PE=1 SV=2	0.992284	0.973262	1.00377
		Importin-9 OS=Homo sapiens GN=IPO9 PE=1 SV=3	0.97082	1.00488	1.09779
		La-related protein 4B OS=Homo sapiens GN=LARP4B PE=1 SV=3	1.04705	1.04554	1.02902
		Phosphate carrier protein, mitochondrial OS=Homo sapiens GN=SLC25A3 PE=1 SV=2	0.943373	1.01403	1.28864
		DNA mismatch repair protein Msh2 OS=Homo sapiens GN=MSH2 PE=1 SV=1	1.00706	1.06572	1.08277
		NADH dehydrogenase [ubiquinone] flavoprotein 2, mitochondrial OS=Homo sapiens GN=NDUFV2 PE=1 SV=2	1.04657	1.02225	0.987481
		Nucleolar GTP-binding protein 1 OS=Homo sapiens GN=GTPBP4 PE=1 SV=3	1.02965	1.18134	1.05733
		Occludin OS=Homo sapiens GN=OCLN PE=1 SV=1	1.01808	1.09864	0.987447
		Phosphatidylinositol 4-kinase type 2-alpha OS=Homo sapiens GN=PI4K2A PE=1 SV=1	1.01129	1.09293	1.04772
		Pre-B-cell leukemia transcription factor-interacting protein 1 OS=Homo sapiens GN=PBXIP1 PE=1 SV=1	0.995453	1.05148	0.958134
		Rho GTPase-activating protein 1 OS=Homo sapiens GN=ARHGAP1 PE=1 SV=1	1.07583	1.04111	1.04212
		Exosome complex exonuclease RRP44 OS=Homo sapiens GN=DIS3 PE=1 SV=2	0.998096	1.08397	1.00635
		Protein S100-A13 OS=Homo sapiens GN=S100A13 PE=1 SV=1	0.985037	0.9722	0.972706
		SUMO-activating enzyme subunit 1 OS=Homo sapiens GN=SAE1 PE=1 SV=1	1.00213	1.02319	1.04328
		Putative adenosylhomocysteinase 2 OS=Homo sapiens GN=AHCYL1 PE=1 SV=2	0.998009	1.07973	1.07665
		Squamous cell carcinoma antigen recognized by T-cells 3 OS=Homo sapiens GN=SART3 PE=1 SV=1	1.07374	1.05554	1.00998
		Protein transport protein Sec24D OS=Homo sapiens GN=SEC24D PE=1 SV=2	0.977775	1.05272	0.980677
		Lysosome membrane protein 2 OS=Homo sapiens GN=SCARB2 PE=1 SV=2	1.03688	1.04806	1.02248
		Phosphatidylinositol 3,4,5-trisphosphate 5-phosphatase 2 OS=Homo sapiens GN=INPPL1 PE=1 SV=2	0.993058	0.996057	1.0241
		Serine/threonine-protein kinase 24 OS=Homo sapiens GN=STK24 PE=1 SV=1	1.017	1.07098	1.0148
		Symplekin OS=Homo sapiens GN=SYMPK PE=1 SV=2	0.982344	1.01637	1.0173
		Ubiquitin carboxyl-terminal hydrolase 10 OS=Homo sapiens GN=USP10 PE=1 SV=2	0.99654	1.03516	0.999515
		Harmonin OS=Homo sapiens GN=USH1C PE=1 SV=3	0.990961	1.00354	1.00265
		WASH complex subunit 7 OS=Homo sapiens GN=KIAA1033 PE=1 SV=2	0.939637	1.03857	1.12523
		Proteasome subunit alpha type-4 OS=Homo sapiens GN=PSMA4 PE=1 SV=1	1.04445	0.972368	1.03998
		Acyl carrier protein, mitochondrial OS=Homo sapiens GN=NDUFAB1 PE=1 SV=3	0.955184	1.00626	1.07272
		Transcriptional repressor p66-beta OS=Homo sapiens GN=GATAD2B PE=1 SV=1	1.03424	0.974697	1.00945
		Acyl-CoA dehydrogenase family member 9, mitochondrial OS=Homo sapiens GN=ACAD9 PE=1 SV=1	1.01192	0.966556	1.02705
		Alanine aminotransferase 2 OS=Homo sapiens GN=GPT2 PE=1 SV=1	0.950725	1.05539	1.00427
		Nucleoporin p54 OS=Homo sapiens GN=NUP54 PE=2 SV=1	0.980388	1.06555	0.979828
		Chloride intracellular channel protein 5 OS=Homo sapiens GN=CLIC5 PE=1 SV=3	1.02073	1.06389	0.947945
		Sterol 26-hydroxylase, mitochondrial OS=Homo sapiens GN=CYP27A1 PE=1 SV=1	0.956161	0.978419	0.958051
		Echinoderm microtubule-associated protein-like 2 OS=Homo sapiens GN=EML2 PE=2 SV=1	1.00519	0.949342	0.968467
		V-type proton ATPase 116 kDa subunit a isoform 1 OS=Homo sapiens GN=ATP6V0A1 PE=2 SV=1	1.01976	1.02516	1.04444
		Serine hydroxymethyltransferase, cytosolic OS=Homo sapiens GN=SHMT1 PE=1 SV=1	0.978199	1.07346	1.04804
		Glutathione synthetase OS=Homo sapiens GN=GSS PE=1 SV=1	1.06516	1.00382	1.00121
		Alpha-mannosidase 2 OS=Homo sapiens GN=MAN2A1 PE=1 SV=2	0.97124	1.01665	0.954489
		Inner nuclear membrane protein Man1 OS=Homo sapiens GN=LEMD3 PE=1 SV=2	1.02358	1.09733	1.03102
		Mesencephalic astrocyte-derived neurotrophic factor OS=Homo sapiens GN=MANF PE=1 SV=3	0.998338	1.0357	0.965903
		DNA mismatch repair protein Msh6 OS=Homo sapiens GN=MSH6 PE=1 SV=2	0.937003	1.03097	1.04313
		NADH-ubiquinone oxidoreductase 75 kDa subunit, mitochondrial OS=Homo sapiens GN=NDUFS1 PE=1 SV=3	1.02099	1.09914	1.0617
		Glycylpeptide N-tetradecanoyltransferase 1 OS=Homo sapiens GN=NMT1 PE=1 SV=2	0.992972	1.00412	1.02942
		Nucleoporin NUP188 homolog OS=Homo sapiens GN=NUP188 PE=1 SV=1	1.01792	1.07801	0.95568
		Nuclear pore membrane glycoprotein 210 OS=Homo sapiens GN=NUP210 PE=1 SV=3	0.937896	1.04654	1.01916
		Protein phosphatase 1G OS=Homo sapiens GN=PPM1G PE=1 SV=1	1.09781	1.07727	1.09684
		Protein S100-A14 OS=Homo sapiens GN=S100A14 PE=1 SV=1	1.01967	0.977267	0.988902
		Paired amphipathic helix protein Sin3a OS=Homo sapiens GN=SIN3A PE=1 SV=2	0.966355	1.05707	0.965786
		Gamma-soluble NSF attachment protein OS=Homo sapiens GN=NAPG PE=1 SV=1	0.967545	1.00675	0.889228
		Serine/arginine-rich splicing factor 3 OS=Homo sapiens GN=SRSF3 PE=1 SV=1	1.00283	1.03985	1.16314
		Sushi domain-containing protein 2 OS=Homo sapiens GN=SUSD2 PE=1 SV=1	1.01131	1.00478	1.02539
		Transducin beta-like protein 3 OS=Homo sapiens GN=TBL3 PE=1 SV=2	1.01331	1.05988	0.982089
		Tubulin polymerization-promoting protein family member 3 OS=Homo sapiens GN=TPPP3 PE=1 SV=1	1.00594	0.886643	0.945566
		Transformer-2 protein homolog beta OS=Homo sapiens GN=TRA2B PE=1 SV=1	1.00452	1.07503	1.03814
		Serine/threonine-protein kinase SMG1 OS=Homo sapiens GN=SMG1 PE=2 SV=1	0.967243	0.967461	1
		Centromere protein F OS=Homo sapiens GN=CENPF PE=1 SV=2	0.925192	0.930724	1.03147
		ATP-binding cassette sub-family B member 6, mitochondrial OS=Homo sapiens GN=ABCB6 PE=1 SV=1	0.973819	1.03742	0.980354
		Probable phospholipid-transporting ATPase IC OS=Homo sapiens GN=ATP8B1 PE=1 SV=3	0.966857	0.996143	0.988183
		Choline dehydrogenase, mitochondrial OS=Homo sapiens GN=CHDH PE=2 SV=2	0.951516	1.02261	0.912565
		Coronin-1B OS=Homo sapiens GN=CORO1B PE=1 SV=1	1.02193	0.963512	0.988525
		Lanosterol 14-alpha demethylase OS=Homo sapiens GN=CYP51A1 PE=1 SV=3	0.968283	0.996834	1.07566
		N(G),N(G)-dimethylarginine dimethylaminohydrolase 2 OS=Homo sapiens GN=DDAH2 PE=1 SV=1	1.02314	0.999532	0.976979
		Delta(24)-sterol reductase OS=Homo sapiens GN=DHCR24 PE=1 SV=2	1.02529	0.993316	0.928533
		Sorbitol dehydrogenase OS=Homo sapiens GN=SORD PE=1 SV=4	1.00005	0.934198	1.10928
		Dynamin-1 OS=Homo sapiens GN=DNM1 PE=1 SV=2	0.962978	1.01147	0.88912
		Aspartyl aminopeptidase OS=Homo sapiens GN=DNPEP PE=2 SV=1	1.01391	0.994901	1.09278
		Enhancer of mRNA-decapping protein 4 OS=Homo sapiens GN=EDC4 PE=1 SV=1	0.967578	1.05163	0.998459
		Translation initiation factor eIF-2B subunit alpha OS=Homo sapiens GN=EIF2B1 PE=1 SV=1	0.945845	1.022	1.03294
		Elongator complex protein 1 OS=Homo sapiens GN=IKBKAP PE=1 SV=3	0.977979	1.03068	1.0211
		Exocyst complex component 4 OS=Homo sapiens GN=EXOC4 PE=1 SV=1	1.01751	1.03717	0.967511
		Neutral cholesterol ester hydrolase 1 OS=Homo sapiens GN=NCEH1 PE=2 SV=1	1.01545	1.00589	1.05781
		Flap endonuclease 1 OS=Homo sapiens GN=FEN1 PE=1 SV=1	1.05896	1.0642	1.12502
		Guanine nucleotide-binding protein-like 3 OS=Homo sapiens GN=GNL3 PE=1 SV=2	0.98868	1.06502	1.08915
		Procollagen galactosyltransferase 1 OS=Homo sapiens GN=COLGALT1 PE=1 SV=1	0.993316	1.00931	0.949836
		Porphobilinogen deaminase OS=Homo sapiens GN=HMBS PE=1 SV=2	0.975947	1.00723	1.11113
		Liprin-alpha-1 OS=Homo sapiens GN=PPFIA1 PE=1 SV=1	0.994281	1.01138	1.00345
		Lymphocyte antigen 75 OS=Homo sapiens GN=LY75 PE=1 SV=3	1.01803	0.942997	0.944829
		Myelin expression factor 2 OS=Homo sapiens GN=MYEF2 PE=1 SV=3	0.967679	1.01324	0.956774
		Nuclear ubiquitous casein and cyclin-dependent kinase substrate 1 OS=Homo sapiens GN=NUCKS1 PE=1 SV=1	1.1903	0.960329	1.07404
		Ethanolamine-phosphate cytidylyltransferase OS=Homo sapiens GN=PCYT2 PE=1 SV=1	1.07007	1.01019	0.985754
		Protein disulfide-isomerase A5 OS=Homo sapiens GN=PDIA5 PE=1 SV=1	1.00952	1.01194	1.05511
		60S ribosomal protein L10 OS=Homo sapiens GN=RPL10 PE=1 SV=4	1.01494	0.992834	1.01811
		60S ribosomal protein L14 OS=Homo sapiens GN=RPL14 PE=1 SV=4	0.993092	0.967679	1.13041
		60S ribosomal protein L23 OS=Homo sapiens GN=RPL23 PE=1 SV=1	1.03265	0.968652	1.0785
		40S ribosomal protein S12 OS=Homo sapiens GN=RPS12 PE=1 SV=3	1.06192	1.00208	1.12286
		Solute carrier family 12 member 7 OS=Homo sapiens GN=SLC12A7 PE=1 SV=3	1.00078	0.943962	0.927359
		Phosphatidylinositide phosphatase SAC1 OS=Homo sapiens GN=SACM1L PE=1 SV=2	0.961461	1.02163	1.04052
		Sphingosine-1-phosphate lyase 1 OS=Homo sapiens GN=SGPL1 PE=1 SV=3	0.921975	0.999515	1.08487
		Alpha-soluble NSF attachment protein OS=Homo sapiens GN=NAPA PE=1 SV=3	0.994108	1.11053	0.947518
		Sorting nexin-1 OS=Homo sapiens GN=SNX1 PE=1 SV=3	1.00851	0.988251	1.01057
		Protein TFG OS=Homo sapiens GN=TFG PE=1 SV=2	1.05057	1.01292	0.997128
		Ubiquitin carboxyl-terminal hydrolase isozyme L3 OS=Homo sapiens GN=UCHL3 PE=1 SV=1	0.973599	1.06354	1.00106
		Vacuolar protein sorting-associated protein 26A OS=Homo sapiens GN=VPS26A PE=1 SV=2	0.943111	1.00751	0.972082
		Clathrin light chain A OS=Homo sapiens GN=CLTA PE=1 SV=1	1.04285	1.03573	1.13788
		28S ribosomal protein S29, mitochondrial OS=Homo sapiens GN=DAP3 PE=1 SV=1	0.960961	1.06653	1.01845
		Tyrosine-protein kinase JAK1 OS=Homo sapiens GN=JAK1 PE=1 SV=2	1.02858	0.993196	1.00396
		Homogentisate 1,2-dioxygenase OS=Homo sapiens GN=HGD PE=1 SV=2	0.984696	1.00187	1.02133
		Activating signal cointegrator 1 complex subunit 3 OS=Homo sapiens GN=ASCC3 PE=1 SV=3	0.998511	1.02865	1.026
		Bromodomain and WD repeat-containing protein 1 OS=Homo sapiens GN=BRWD1 PE=1 SV=4	1.07207	1.1451	1.00457
		Dynein heavy chain 3, axonemal OS=Homo sapiens GN=DNAH3 PE=2 SV=1	0.855328	1.02252	0.951533
		ADP-sugar pyrophosphatase OS=Homo sapiens GN=NUDT5 PE=2 SV=1	0.994022	0.97495	1.01746
		5'-AMP-activated protein kinase subunit gamma-1 OS=Homo sapiens GN=PRKAG1 PE=1 SV=1	1.01157	1.03971	1.03299
		Short/branched chain specific acyl-CoA dehydrogenase, mitochondrial OS=Homo sapiens GN=ACADSB PE=1 SV=1	0.951813	1.00519	1.02888
		Fructose-bisphosphate aldolase B OS=Homo sapiens GN=ALDOB PE=1 SV=2	1.07033	1.11599	0.951648
		AP-2 complex subunit alpha-2 OS=Homo sapiens GN=AP2A2 PE=1 SV=2	1.0369	0.99342	0.995315
		Adipocyte plasma membrane-associated protein OS=Homo sapiens GN=APMAP PE=1 SV=2	0.957023	1.00373	1.04888
		Rho guanine nucleotide exchange factor 5 OS=Homo sapiens GN=ARHGEF5 PE=1 SV=3	1.02229	0.965535	0.893646
		C2 domain-containing protein 5 OS=Homo sapiens GN=C2CD5 PE=2 SV=1	1.00732	1.03915	1.00765
		E3 ubiquitin-protein ligase BRE1B OS=Homo sapiens GN=RNF40 PE=1 SV=4	1.06531	1.04266	1.07488
		Chromobox protein homolog 3 OS=Homo sapiens GN=CBX3 PE=1 SV=4	1.01208	1.01856	1.03036
		Uncharacterized protein C10orf118 OS=Homo sapiens GN=C10orf118 PE=1 SV=2	1.05177	0.997681	0.937019
		Dynactin subunit 4 OS=Homo sapiens GN=DCTN4 PE=1 SV=1	0.996488	1.00127	0.994936
		DNA ligase 3 OS=Homo sapiens GN=LIG3 PE=1 SV=2	1.04458	1.0608	0.988166
		Developmentally-regulated GTP-binding protein 1 OS=Homo sapiens GN=DRG1 PE=1 SV=1	0.987669	1.05021	1.03025
		ES1 protein homolog, mitochondrial OS=Homo sapiens GN=C21orf33 PE=1 SV=3	1.04178	1.03435	1.01748
		Epidermal growth factor receptor kinase substrate 8-like protein 3 OS=Homo sapiens GN=EPS8L3 PE=1 SV=2	1.0279	1.01334	0.982497
		Fructose-1,6-bisphosphatase 1 OS=Homo sapiens GN=FBP1 PE=1 SV=5	1.00483	0.932564	1.0299
		Nucleosome assembly protein 1-like 4 OS=Homo sapiens GN=NAP1L4b PE=2 SV=1	1.01136	1.02075	1.05854
		Kinesin-like protein KIF23 OS=Homo sapiens GN=KIF23 PE=2 SV=1	1.01944	1.12443	1.06003
		Oxidoreductase HTATIP2 OS=Homo sapiens GN=HTATIP2 PE=1 SV=2	0.986284	1.04794	0.993953
		Methylcrotonoyl-CoA carboxylase subunit alpha, mitochondrial OS=Homo sapiens GN=MCCC1 PE=1 SV=3	1.00042	0.991837	0.940516
		Proteasome subunit beta type-7 OS=Homo sapiens GN=PSMB7 PE=1 SV=1	0.995867	0.948109	0.997024
		CTP synthase 1 OS=Homo sapiens GN=CTPS1 PE=1 SV=2	0.971695	0.97087	0.956028
		Double-stranded RNA-binding protein Staufen homolog 1 OS=Homo sapiens GN=STAU1 PE=2 SV=1	1.00405	1.00332	1.02091
		Adenylate kinase isoenzyme 1 OS=Homo sapiens GN=AK1 PE=2 SV=1	1.03706	0.963997	1.0314
		60S ribosomal protein L35 OS=Homo sapiens GN=RPL35 PE=1 SV=2	0.960578	1.0079	1.14631
		Protein SCAF11 OS=Homo sapiens GN=SCAF11 PE=1 SV=2	1.08939	1.03406	1.00575
		WD40 repeat-containing protein SMU1 OS=Homo sapiens GN=SMU1 PE=1 SV=2	1.03557	1.05515	0.971796
		Serpin B6 OS=Homo sapiens GN=SERPINB6 PE=1 SV=3	0.903737	0.963496	0.931918
		Syntaxin-5 OS=Homo sapiens GN=STX5 PE=1 SV=2	1.00765	1.02126	0.992095
		Succinyl-CoA ligase [ADP/GDP-forming] subunit alpha, mitochondrial OS=Homo sapiens GN=SUCLG1 PE=1 SV=4	0.974528	1.04632	1.09017
		Cytochrome b-c1 complex subunit Rieske, mitochondrial OS=Homo sapiens GN=UQCRFS1 PE=1 SV=2	0.95117	1.03652	1.01704
		Zinc finger RNA-binding protein OS=Homo sapiens GN=ZFR PE=1 SV=2	1.01774	1.05032	1.00038
		Translocon-associated protein subunit alpha OS=Homo sapiens GN=SSR1 PE=2 SV=1	0.860949	1.02754	1.00217
		60S ribosomal protein L10a OS=Homo sapiens GN=RPL10A PE=1 SV=2	1.04407	0.942523	1.0118
		Nuclear factor NF-kappa-B p105 subunit OS=Homo sapiens GN=NFKB1 PE=1 SV=2	1.02851	1.02929	0.992336
		Dynein heavy chain 8, axonemal OS=Homo sapiens GN=DNAH8 PE=2 SV=1	0.990566	1.07792	0.829506
		HLA class I histocompatibility antigen, A-24 alpha chain OS=Homo sapiens GN=HLA-A PE=1 SV=2	1.04815	1.05649	1.00605
		Acetyl-coenzyme A synthetase 2-like, mitochondrial OS=Homo sapiens GN=ACSS1 PE=1 SV=2	0.976929	1.03027	0.984918
		Armadillo repeat protein deleted in velo-cardio-facial syndrome OS=Homo sapiens GN=ARVCF PE=1 SV=1	1.01813	0.993884	1.03891
		Caprin-1 OS=Homo sapiens GN=CAPRIN1 PE=1 SV=2	1.04436	1.09346	1.06564
		Cystathionine gamma-lyase OS=Homo sapiens GN=CTH PE=1 SV=3	0.957653	0.964966	0.951285
		Calpain small subunit 1 OS=Homo sapiens GN=CAPNS1 PE=1 SV=1	0.952621	0.931595	1.02778
		H/ACA ribonucleoprotein complex subunit 4 OS=Homo sapiens GN=DKC1 PE=1 SV=3	0.964866	0.98976	0.957952
		Protein FAM91A1 OS=Homo sapiens GN=FAM91A1 PE=1 SV=3	0.978674	1.00638	1.03609
		Focal adhesion kinase 1 OS=Homo sapiens GN=PTK2 PE=1 SV=2	1.00201	0.976725	1.07436
		Far upstream element-binding protein 3 OS=Homo sapiens GN=FUBP3 PE=1 SV=2	1.0125	1.07008	1.05194
		Polypeptide N-acetylgalactosaminyltransferase 2 OS=Homo sapiens GN=GALNT2 PE=1 SV=1	0.986814	1.03641	1.02103
		Solute carrier family 2, facilitated glucose transporter member 5 OS=Homo sapiens GN=SLC2A5 PE=1 SV=1	0.989605	1.05103	1.01561
		Membrane-associated guanylate kinase, WW and PDZ domain-containing protein 1 OS=Homo sapiens GN=MAGI1 PE=1 SV=3	0.983042	0.993919	1.01126
		Ras-related protein Rab-5C OS=Homo sapiens GN=RAB5C PE=1 SV=2	1.01398	1.01718	0.985037
		Telomere-associated protein RIF1 OS=Homo sapiens GN=RIF1 PE=1 SV=2	0.99225	1.1193	0.987601
		Regulator of microtubule dynamics protein 1 OS=Homo sapiens GN=RMDN1 PE=1 SV=1	0.959164	0.989845	0.988577
		Aspartate--tRNA ligase, mitochondrial OS=Homo sapiens GN=DARS2 PE=1 SV=1	0.976827	0.997214	1.00947
		Transcription elongation regulator 1 OS=Homo sapiens GN=TCERG1 PE=1 SV=2	0.969491	1.02769	0.958217
		Wings apart-like protein homolog OS=Homo sapiens GN=WAPAL PE=1 SV=1	1.02149	1.06721	1.04138
		Wiskott-Aldrich syndrome protein family member 2 OS=Homo sapiens GN=WASF2 PE=1 SV=3	1.0258	0.988782	1.00682
		Guanine nucleotide-binding protein G(I)/G(S)/G(O) subunit gamma-12 OS=Homo sapiens GN=GNG12 PE=1 SV=3	1.04893	0.999653	0.953629
		DNA-directed RNA polymerase I subunit RPA1 OS=Homo sapiens GN=POLR1A PE=1 SV=2	0.993971	1.07175	1.04429
		Dynein heavy chain domain-containing protein 1 OS=Homo sapiens GN=DNHD1 PE=2 SV=2	0.983826	1.15938	1.01894
		Vacuolar protein sorting-associated protein 13A OS=Homo sapiens GN=VPS13A PE=1 SV=2	1.01087	0.692327	0.811282
		Cytosolic 5'-nucleotidase 3A OS=Homo sapiens GN=NT5C3A PE=1 SV=3	0.998805	1.016	0.965501
		Amyloid beta A4 protein OS=Homo sapiens GN=APP PE=1 SV=3	1.10449	0.957454	0.950083
		Acylamino-acid-releasing enzyme OS=Homo sapiens GN=APEH PE=1 SV=4	0.986147	1.05066	1.05806
		Anterior gradient protein 3 homolog OS=Homo sapiens GN=AGR3 PE=1 SV=1	0.983519	0.906042	0.976675
		Arfaptin-1 OS=Homo sapiens GN=ARFIP1 PE=1 SV=2	1.00741	1.04369	0.973329
		Sodium/potassium-transporting ATPase subunit beta-3 OS=Homo sapiens GN=ATP1B3 PE=1 SV=1	0.976895	1.08739	1.05263
		Eukaryotic translation initiation factor 3 subunit H OS=Homo sapiens GN=EIF3H PE=2 SV=1	1.01047	1.04536	1.00358
		UPF0568 protein C14orf166 OS=Homo sapiens GN=C14orf166 PE=1 SV=1	0.994608	1.0164	1.02084
		Bifunctional coenzyme A synthase OS=Homo sapiens GN=COASY PE=1 SV=4	0.987396	1.10221	1.02665
		Coronin-2A OS=Homo sapiens GN=CORO2A PE=2 SV=2	0.972149	0.959098	1.00947
		Crk-like protein OS=Homo sapiens GN=CRKL PE=1 SV=1	1.06596	1.06372	1.02895
		Disabled homolog 2 OS=Homo sapiens GN=DAB2 PE=1 SV=3	0.967159	1.03097	0.998251
		Mucin-5B OS=Homo sapiens GN=MUC5B PE=2 SV=1	1.07874	1.00856	0.949424
		Conserved oligomeric Golgi complex subunit 1 (Fragment) OS=Homo sapiens GN=COG1 PE=4 SV=2	1.00561	1.042	0.996782
		Serine/threonine-protein kinase MRCK alpha OS=Homo sapiens GN=CDC42BPA PE=2 SV=1	1.03408	0.99435	0.946779
		FAS-associated factor 1 OS=Homo sapiens GN=FAF1 PE=1 SV=2	0.992353	0.990343	1.0304
		FK506-binding protein 15 OS=Homo sapiens GN=FKBP15 PE=1 SV=2	1.02911	1.01785	0.931159
		Flotillin-1 OS=Homo sapiens GN=FLOT1 PE=1 SV=3	1.03674	0.990446	0.978301
		Glutathione reductase, mitochondrial OS=Homo sapiens GN=GSR PE=1 SV=2	1.05115	0.972588	1.15573
		Histamine N-methyltransferase OS=Homo sapiens GN=HNMT PE=1 SV=1	1.02161	1.08968	1.04556
		Heat shock protein beta-1 OS=Homo sapiens GN=HSPB1 PE=1 SV=2	1.05722	0.968836	1.09304
		Eukaryotic translation initiation factor 6 OS=Homo sapiens GN=EIF6 PE=1 SV=1	1.00429	0.990635	1.0132
		Importin subunit alpha-3 OS=Homo sapiens GN=KPNA4 PE=1 SV=1	1.01387	1.02025	0.968115
		IST1 homolog OS=Homo sapiens GN=IST1 PE=1 SV=1	0.994729	1.05161	1.00963
		Laminin subunit gamma-2 OS=Homo sapiens GN=LAMC2 PE=1 SV=2	0.939734	1.02238	0.987276
		Unconventional myosin-XVB OS=Homo sapiens GN=MYO15B PE=1 SV=2	1.02122	1.02179	1.04482
		Opioid growth factor receptor OS=Homo sapiens GN=OGFR PE=1 SV=3	1.07985	1.05061	1.04999
		Optineurin OS=Homo sapiens GN=OPTN PE=1 SV=2	1.00889	1.10135	0.983383
		Phosphatidylinositol 5-phosphate 4-kinase type-2 gamma OS=Homo sapiens GN=PIP4K2C PE=1 SV=3	1.01231	1.01979	0.974477
		Proline dehydrogenase 1, mitochondrial OS=Homo sapiens GN=PRODH PE=1 SV=3	0.959946	1.00879	1.0357
		Ras-related protein Rab-18 OS=Homo sapiens GN=RAB18 PE=1 SV=1	1.06921	1.11872	1.06551
		Superkiller viralicidic activity 2-like 2 OS=Homo sapiens GN=SKIV2L2 PE=1 SV=3	1.03801	1.01526	1.04685
		Neutral and basic amino acid transport protein rBAT OS=Homo sapiens GN=SLC3A1 PE=1 SV=2	0.965819	0.968283	0.970281
		Transcription elongation factor SPT5 OS=Homo sapiens GN=SUPT5H PE=1 SV=1	1.0202	1.10215	1.00003
		Proto-oncogene tyrosine-protein kinase Src OS=Homo sapiens GN=SRC PE=1 SV=3	1.01271	0.99194	1.14155
		Stromal interaction molecule 1 OS=Homo sapiens GN=STIM1 PE=1 SV=3	1.01894	0.988577	1.00549
		Torsin-1A-interacting protein 1 OS=Homo sapiens GN=TOR1AIP1 PE=1 SV=2	0.993402	1.00493	1.01371
		Transient receptor potential cation channel subfamily M member 4 OS=Homo sapiens GN=TRPM4 PE=1 SV=1	1.01459	1.04109	0.998165
		Ubiquitin carboxyl-terminal hydrolase 15 OS=Homo sapiens GN=USP15 PE=1 SV=3	0.986882	1.01558	1.01942
		UDP-glucuronosyltransferase 2B17 OS=Homo sapiens GN=UGT2B17 PE=2 SV=1	0.979352	1.00979	0.974916
		Voltage-dependent anion-selective channel protein 3 OS=Homo sapiens GN=VDAC3 PE=1 SV=1	0.997854	1.00298	1.03989
		Zinc finger CCCH domain-containing protein 15 OS=Homo sapiens GN=ZC3H15 PE=1 SV=1	1.03036	0.972706	1.04511
		Collagen alpha-1(XVII) chain OS=Homo sapiens GN=COL17A1 PE=1 SV=3	1.03322	0.956989	0.975677
		Protein kinase C-binding protein 1 OS=Homo sapiens GN=ZMYND8 PE=2 SV=1	0.971829	1.00068	0.982123
		Barrier-to-autointegration factor OS=Homo sapiens GN=BANF1 PE=1 SV=1	0.994574	1.03596	1.08606
		Ryanodine receptor 1 OS=Homo sapiens GN=RYR1 PE=1 SV=3	1.01976	1.03251	0.890477
		Dynein heavy chain 6, axonemal OS=Homo sapiens GN=DNAH6 PE=1 SV=3	0.919933	1	0.94406
		Protein arginine N-methyltransferase 5 OS=Homo sapiens GN=PRMT5 PE=1 SV=4	1.01389	0.990617	0.926524
		AP-1 complex subunit mu-1 OS=Homo sapiens GN=AP1M1 PE=1 SV=3	1.00499	1.03333	1.00338
		Rho guanine nucleotide exchange factor 28 OS=Homo sapiens GN=ARHGEF28 PE=1 SV=3	1.02963	0.954522	0.988525
		ATPase family AAA domain-containing protein 3A OS=Homo sapiens GN=ATAD3A PE=1 SV=2	1.06061	1.10234	1.06371
		Ribosome biogenesis protein BOP1 OS=Homo sapiens GN=BOP1 PE=1 SV=2	0.988303	1.07891	1.07332
		Coiled-coil domain-containing protein 47 OS=Homo sapiens GN=CCDC47 PE=1 SV=1	1.00031	1.06953	1.00514
		2',3'-cyclic-nucleotide 3'-phosphodiesterase OS=Homo sapiens GN=CNP PE=1 SV=2	1.02511	1.1428	1.08335
		UPF0556 protein C19orf10 OS=Homo sapiens GN=C19orf10 PE=1 SV=1	1.0098	0.919231	0.973751
		Nucleolar transcription factor 1 OS=Homo sapiens GN=UBTF PE=2 SV=1	0.999376	1.06629	0.993488
		Ethylmalonyl-CoA decarboxylase OS=Homo sapiens GN=ECHDC1 PE=1 SV=2	0.958267	0.993971	1.0083
		Elongation factor 1-alpha 2 OS=Homo sapiens GN=EEF1A2 PE=1 SV=1	0.95056	0.949852	0.98868
		Eukaryotic translation initiation factor 3 subunit I OS=Homo sapiens GN=EIF3I PE=1 SV=1	1.01012	1.03938	1.06768
		Epidermal growth factor receptor substrate 15 OS=Homo sapiens GN=EPS15 PE=1 SV=2	1.02712	0.981748	0.984628
		Protocadherin Fat 1 OS=Homo sapiens GN=FAT1 PE=1 SV=2	1.11017	1.20301	1.04259
		Fermitin family homolog 1 OS=Homo sapiens GN=FERMT1 PE=1 SV=1	1.0471	1.01278	0.988594
		Glycerol kinase OS=Homo sapiens GN=GK PE=1 SV=3	1.02472	1.02705	1.03068
		Glutathione peroxidase 2 OS=Homo sapiens GN=GPX2 PE=1 SV=3	1.01222	0.99585	0.979335
		Very-long-chain (3R)-3-hydroxyacyl-[acyl-carrier protein] dehydratase 3 OS=Homo sapiens GN=PTPLAD1 PE=1 SV=2	0.976184	1.02408	0.955399
		Low-density lipoprotein receptor (Fragment) OS=Homo sapiens GN=LDLR PE=4 SV=1	0.983281	0.965802	0.957255
		TBC1 domain family member 8B OS=Homo sapiens GN=TBC1D8B PE=2 SV=1	1.01442	0.967025	0.990961
		Metastasis-associated protein MTA2 OS=Homo sapiens GN=MTA2 PE=1 SV=1	1.02829	1.05737	0.958915
		Mitochondrial carrier homolog 2 OS=Homo sapiens GN=MTCH2 PE=1 SV=1	0.963295	1.0615	1.16191
		OCIA domain-containing protein 2 OS=Homo sapiens GN=OCIAD2 PE=1 SV=1	1.07187	0.94174	0.951994
		Peptidyl-prolyl cis-trans isomerase F, mitochondrial OS=Homo sapiens GN=PPIF PE=1 SV=1	1.01658	1.05225	1.06443
		Ubiquitin carboxyl-terminal hydrolase isozyme L5 OS=Homo sapiens GN=UCHL5 PE=2 SV=1	0.990223	1.01901	0.933243
		Ras-related protein Rab-10 OS=Homo sapiens GN=RAB10 PE=1 SV=1	1.00248	0.997698	1.00342
		Rho GTPase-activating protein 18 OS=Homo sapiens GN=ARHGAP18 PE=1 SV=3	1.01637	1.0197	1.00474
		Rho GTPase-activating protein 35 OS=Homo sapiens GN=ARHGAP35 PE=1 SV=3	0.984116	0.974815	1.00865
		Serpin B9 OS=Homo sapiens GN=SERPINB9 PE=1 SV=1	0.975998	0.929161	0.950577
		U2 snRNP-associated SURP motif-containing protein OS=Homo sapiens GN=U2SURP PE=1 SV=2	1.0322	1.05511	0.998961
		TAR DNA-binding protein 43 OS=Homo sapiens GN=TARDBP PE=1 SV=1	1.02052	0.949935	1.08862
		THO complex subunit 1 OS=Homo sapiens GN=THOC1 PE=1 SV=1	1.00403	1.02147	1.06078
		Transmembrane protein 43 OS=Homo sapiens GN=TMEM43 PE=1 SV=1	0.978013	0.99604	0.913451
		Methyltransferase-like protein 7B OS=Homo sapiens GN=METTL7B PE=2 SV=2	1.02429	1.03909	0.9906
		60S ribosomal protein L8 OS=Homo sapiens GN=RPL8 PE=1 SV=2	0.981527	1.00373	1.13601
		Mitochondrial fission 1 protein OS=Homo sapiens GN=FIS1 PE=1 SV=2	0.959065	0.962378	1.01618
		WD repeat-containing protein 87 OS=Homo sapiens GN=WDR87 PE=2 SV=1	0.893599	1	0.930305
		Coagulation factor VIII OS=Homo sapiens GN=F8 PE=1 SV=1	0.954257	0.904019	1
		Breast cancer type 2 susceptibility protein OS=Homo sapiens GN=BRCA2 PE=1 SV=2	1.01171	0.978301	0.898677
		CD9 antigen OS=Homo sapiens GN=CD9 PE=2 SV=1	1.07947	1.07566	1.02069
		Arf-GAP with coiled-coil, ANK repeat and PH domain-containing protein 2 OS=Homo sapiens GN=ACAP2 PE=1 SV=3	0.982787	0.938449	0.941788
		Delta-1-pyrroline-5-carboxylate dehydrogenase, mitochondrial OS=Homo sapiens GN=ALDH4A1 PE=1 SV=3	0.981527	0.996402	0.948175
		Flavin reductase (NADPH) OS=Homo sapiens GN=BLVRB PE=1 SV=3	1.05894	1.01294	0.986199
		UPF0587 protein C1orf123 OS=Homo sapiens GN=C1orf123 PE=1 SV=1	1.00909	0.983945	0.965501
		45 kDa calcium-binding protein OS=Homo sapiens GN=SDF4 PE=1 SV=1	0.979556	1.01649	1.09693
		Cyclin-dependent kinase 5 OS=Homo sapiens GN=CDK5 PE=1 SV=3	1.04007	1.00226	1.07161
		Chloride intracellular channel protein 3 OS=Homo sapiens GN=CLIC3 PE=1 SV=2	1.0058	0.938351	0.923943
		Estradiol 17-beta-dehydrogenase 2 OS=Homo sapiens GN=HSD17B2 PE=1 SV=1	0.995712	0.938628	1.04257
		DnaJ homolog subfamily B member 11 OS=Homo sapiens GN=DNAJB11 PE=1 SV=1	1.02316	0.99813	0.95391
		Elongation factor 1-beta OS=Homo sapiens GN=EEF1B2 PE=1 SV=3	0.989708	1.01778	1.15057
		Enolase-phosphatase E1 OS=Homo sapiens GN=ENOPH1 PE=1 SV=1	1.00351	1.06315	0.993092
		Endoplasmic reticulum lectin 1 OS=Homo sapiens GN=ERLEC1 PE=1 SV=1	0.945189	1.05793	0.970702
		V-type proton ATPase subunit d 1 OS=Homo sapiens GN=ATP6V0D1 PE=2 SV=1	0.92834	1.05157	1.05836
		Cell surface A33 antigen OS=Homo sapiens GN=GPA33 PE=1 SV=1	1.00718	0.964381	1.02525
		Isovaleryl Coenzyme A dehydrogenase, isoform CRA_a OS=Homo sapiens GN=IVD PE=2 SV=1	1.03632	1.02229	1.01887
		Leucine-rich repeat-containing protein 57 OS=Homo sapiens GN=LRRC57 PE=1 SV=1	0.918547	1.00139	0.921943
		Myosin phosphatase Rho-interacting protein OS=Homo sapiens GN=MPRIP PE=1 SV=3	1.02282	1.03201	0.985157
		Nuclear pore complex protein Nup160 OS=Homo sapiens GN=NUP160 PE=1 SV=3	1.01198	1.04892	1.00189
		Phytanoyl-CoA dioxygenase, peroxisomal OS=Homo sapiens GN=PHYH PE=1 SV=1	0.945238	1.0176	1.05825
		Pyridoxal kinase OS=Homo sapiens GN=PDXK PE=1 SV=1	0.966707	1.03658	1.01061
		Proteasome subunit alpha type-2 OS=Homo sapiens GN=PSMA2 PE=1 SV=2	0.902469	1.00149	1.01087
		Tyrosine-protein phosphatase non-receptor type 11 OS=Homo sapiens GN=PTPN11 PE=1 SV=2	1.00573	0.961211	1.0423
		Poly(U)-binding-splicing factor PUF60 OS=Homo sapiens GN=PUF60 PE=1 SV=1	1.04353	1.05143	1.04511
		Cytochrome b-c1 complex subunit 7 OS=Homo sapiens GN=UQCRB PE=1 SV=2	0.986472	1.04961	1.06017
		Ras-related protein Rab-21 OS=Homo sapiens GN=RAB21 PE=1 SV=3	0.931886	1.02685	1.09255
		Rhophilin-2 OS=Homo sapiens GN=RHPN2 PE=1 SV=1	0.97588	1.03654	0.998165
		60 kDa SS-A/Ro ribonucleoprotein OS=Homo sapiens GN=TROVE2 PE=1 SV=2	0.983366	0.976269	1.06884
		Splicing factor, arginine/serine-rich 19 OS=Homo sapiens GN=SCAF1 PE=1 SV=3	0.958998	1.02934	1.12965
		Endophilin-B1 OS=Homo sapiens GN=SH3GLB1 PE=1 SV=1	1.00107	0.998372	0.978979
		Structural maintenance of chromosomes protein 2 OS=Homo sapiens GN=SMC2 PE=1 SV=2	1.03034	1.06352	1.13788
		Striatin OS=Homo sapiens GN=STRN PE=1 SV=4	1.04797	1.02347	1.01303
		NEDD8-conjugating enzyme Ubc12 OS=Homo sapiens GN=UBE2M PE=1 SV=1	1.01887	1.12155	1.15591
		Ubiquitin-associated protein 2-like OS=Homo sapiens GN=UBAP2L PE=1 SV=2	1.06095	0.999705	1.08228
		Beta-catenin-like protein 1 OS=Homo sapiens GN=CTNNBL1 PE=1 SV=1	0.950445	1.09255	1.15725
		SAFB-like transcription modulator OS=Homo sapiens GN=SLTM PE=1 SV=2	1.0057	0.940957	0.971038
		Dedicator of cytokinesis protein 9 OS=Homo sapiens GN=DOCK9 PE=1 SV=2	0.970702	1.0479	0.942736
		Vesicle-associated membrane protein-associated protein A OS=Homo sapiens GN=VAPA PE=1 SV=3	1.05395	1.05716	1.04129
		Dynein heavy chain 10, axonemal OS=Homo sapiens GN=DNAH10 PE=1 SV=4	0.954208	0.935623	1.23874
		Cytoplasmic dynein 2 heavy chain 1 OS=Homo sapiens GN=DYNC2H1 PE=1 SV=4	0.892392	0.972942	1.11615
		Aldehyde dehydrogenase X, mitochondrial OS=Homo sapiens GN=ALDH1B1 PE=1 SV=3	0.987173	1.04322	0.962695
		Ataxin-2-like protein OS=Homo sapiens GN=ATXN2L PE=1 SV=2	1.03268	1.01243	0.982276
		DNA-directed RNA polymerase OS=Homo sapiens GN=POLR2B PE=2 SV=2	1.03913	1.02239	1.04587
		Calcineurin subunit B type 1 OS=Homo sapiens GN=PPP3R1 PE=1 SV=2	1.01547	0.951978	0.913546
		Cadherin-related family member 5 OS=Homo sapiens GN=CDHR5 PE=1 SV=3	0.928324	1.03362	0.994711
		Cytochrome c oxidase subunit 5B, mitochondrial OS=Homo sapiens GN=COX5B PE=1 SV=2	0.948964	0.925721	1.01203
		COP9 signalosome complex subunit 4 OS=Homo sapiens GN=COPS4 PE=1 SV=1	1.00732	1.05948	1.00905
		Diacylglycerol kinase alpha OS=Homo sapiens GN=DGKA PE=1 SV=3	0.992404	1.00748	0.998459
		DnaJ homolog subfamily C member 5 OS=Homo sapiens GN=DNAJC5 PE=1 SV=1	1.06516	1.04091	0.96383
		Transportin-3 OS=Homo sapiens GN=TNPO3 PE=2 SV=1	1.00087	1.01935	0.955101
		CD59 glycoprotein OS=Homo sapiens GN=CD59 PE=2 SV=1	0.992095	1.01149	0.972402
		Enoyl-CoA delta isomerase 1, mitochondrial OS=Homo sapiens GN=ECI1 PE=1 SV=1	0.977335	0.980643	0.987875
		ER membrane protein complex subunit 1 OS=Homo sapiens GN=EMC1 PE=1 SV=1	1.00896	1.04393	1.05174
		Epidermal growth factor receptor substrate 15-like 1 OS=Homo sapiens GN=EPS15L1 PE=1 SV=1	1.05488	1.01852	1.02601
		Endoplasmic reticulum-Golgi intermediate compartment protein 1 OS=Homo sapiens GN=ERGIC1 PE=1 SV=1	0.996523	0.961844	1.02827
		Fibronectin type-III domain-containing protein 3A OS=Homo sapiens GN=FNDC3A PE=1 SV=4	1.07049	0.991356	1.00662
		Uncharacterized protein (Fragment) OS=Homo sapiens PE=4 SV=1	1.03909	0.973549	1.01886
		Histone H1x OS=Homo sapiens GN=H1FX PE=1 SV=1	0.985891	0.982446	1.11615
		Heme-binding protein 2 OS=Homo sapiens GN=HEBP2 PE=1 SV=1	1.00716	1.01308	1.02497
		Histidine triad nucleotide-binding protein 2, mitochondrial OS=Homo sapiens GN=HINT2 PE=1 SV=1	0.99884	1.04523	0.98444
		Importin subunit alpha-4 OS=Homo sapiens GN=KPNA3 PE=1 SV=2	1.0692	1.09669	1.12136
		LEM domain-containing protein 2 OS=Homo sapiens GN=LEMD2 PE=1 SV=1	0.994918	0.991287	0.932758
		Mitotic interactor and substrate of PLK1 OS=Homo sapiens GN=MISP PE=1 SV=1	1.02346	1.0438	0.944829
		Nucleolar complex protein 2 homolog OS=Homo sapiens GN=NOC2L PE=1 SV=4	1.00504	1.10788	1.01138
		Nucleolar and coiled-body phosphoprotein 1 OS=Homo sapiens GN=NOLC1 PE=1 SV=2	1.0284	1.08054	1.04165
		Serine/threonine-protein kinase PAK 1 OS=Homo sapiens GN=PAK1 PE=1 SV=2	0.998269	0.935915	0.97018
		Bifunctional 3'-phosphoadenosine 5'-phosphosulfate synthase 1 OS=Homo sapiens GN=PAPSS1 PE=1 SV=2	1.02202	1.05638	1.09083
		Protein PBDC1 OS=Homo sapiens GN=PBDC1 PE=1 SV=1	1.03022	0.998632	1.00123
		PERQ amino acid-rich with GYF domain-containing protein 2 OS=Homo sapiens GN=GIGYF2 PE=1 SV=1	1.00652	1.06516	1.005
		Prefoldin subunit 6 OS=Homo sapiens GN=PFDN6 PE=1 SV=1	0.971408	0.950527	0.963295
		Phospholipase A-2-activating protein OS=Homo sapiens GN=PLAA PE=1 SV=2	0.993161	1.02066	0.964531
		PC4 and SFRS1-interacting protein OS=Homo sapiens GN=PSIP1 PE=1 SV=1	1.06251	1.00615	0.951153
		Amidophosphoribosyltransferase OS=Homo sapiens GN=PPAT PE=1 SV=1	1.03466	0.990103	1.105
		Ras-related protein Rap-1b OS=Homo sapiens GN=RAP1B PE=1 SV=1	1.00898	0.987053	0.974849
		Serine palmitoyltransferase 1 OS=Homo sapiens GN=SPTLC1 PE=1 SV=1	0.969911	1.01544	0.992009
		Serine/arginine-rich splicing factor 9 OS=Homo sapiens GN=SRSF9 PE=1 SV=1	0.996109	1.07676	0.97446
		Very-long-chain enoyl-CoA reductase OS=Homo sapiens GN=TECR PE=1 SV=1	1.00457	1.05885	1.02544
		Translin OS=Homo sapiens GN=TSN PE=1 SV=1	0.998476	1.0312	0.944109
		NEDD8-activating enzyme E1 catalytic subunit OS=Homo sapiens GN=UBA3 PE=1 SV=2	1.00718	1.06975	1.07285
		Ubiquitin-conjugating enzyme E2 N OS=Homo sapiens GN=UBE2N PE=1 SV=1	1.00406	0.991064	1.08877
		V-type proton ATPase subunit C 1 OS=Homo sapiens GN=ATP6V1C1 PE=1 SV=4	0.991923	1.01185	1.01824
		Guanine nucleotide exchange factor VAV2 OS=Homo sapiens GN=VAV2 PE=1 SV=2	0.984099	1.02762	0.986404
		Zinc finger CCCH domain-containing protein 11A OS=Homo sapiens GN=ZC3H11A PE=1 SV=3	0.998372	0.998753	1.01082
		5'-3' exoribonuclease 1 OS=Homo sapiens GN=XRN1 PE=1 SV=1	0.914069	0.99813	1.0414
		Heterogeneous nuclear ribonucleoprotein A/B OS=Homo sapiens GN=HNRNPAB PE=2 SV=1	0.982684	1.03722	0.955316
		SRC kinase-signaling inhibitor 1 OS=Homo sapiens GN=SRCIN1 PE=2 SV=1	0.899347	1.0465	0.907535
		Zinc finger ZZ-type and EF-hand domain-containing protein 1 OS=Homo sapiens GN=ZZEF1 PE=1 SV=6	0.933098	0.914338	1.21966
		Plexin-A2 OS=Homo sapiens GN=PLXNA2 PE=1 SV=4	1.04142	1.05992	1.02431
		Transient receptor potential cation channel subfamily M member 7 OS=Homo sapiens GN=TRPM7 PE=2 SV=1	0.939148	0.918897	0.869812
		Centrosomal protein of 128 kDa OS=Homo sapiens GN=CEP128 PE=1 SV=2	0.924375	1.05782	1.00007
		Unconventional myosin-XVIIIb OS=Homo sapiens GN=MYO18B PE=2 SV=1	0.684394	1	1.04532
		Acyl-coenzyme A thioesterase 9, mitochondrial OS=Homo sapiens GN=ACOT9 PE=1 SV=2	1.01401	0.978606	0.956625
		Peroxisomal acyl-coenzyme A oxidase 3 OS=Homo sapiens GN=ACOX3 PE=1 SV=2	0.964983	1.02301	0.971627
		Apolipoprotein E OS=Homo sapiens GN=APOE PE=1 SV=1	1.05665	1.12615	0.995815
		SPATS2-like protein OS=Homo sapiens GN=SPATS2L PE=2 SV=1	1.01487	0.942687	1.00243
		Phosphatidylinositol transfer protein beta isoform OS=Homo sapiens GN=PITPNB PE=2 SV=1	1.12691	0.93949	1.06781
		KIAA1715 protein OS=Homo sapiens GN=KIAA1715 PE=2 SV=1	1.01962	1.00807	0.955713
		Coiled-coil and C2 domain-containing protein 1A OS=Homo sapiens GN=CC2D1A PE=1 SV=1	0.953447	1.07852	0.974747
		Cdc42-interacting protein 4 OS=Homo sapiens GN=TRIP10 PE=1 SV=3	0.967679	1.0112	1.00005
		Conserved oligomeric Golgi complex subunit 3 OS=Homo sapiens GN=COG3 PE=1 SV=3	0.935153	1.03935	0.984201
		Serine/threonine-protein kinase MARK2 OS=Homo sapiens GN=MARK2 PE=4 SV=3	1.08185	0.979132	0.937165
		Epidermal growth factor receptor OS=Homo sapiens GN=EGFR PE=1 SV=2	1.01618	1.03122	1.02018
		Lysine-specific histone demethylase 1A OS=Homo sapiens GN=KDM1A PE=2 SV=1	1.00785	0.97018	0.990017
		Fumarylacetoacetate hydrolase domain-containing protein 2A OS=Homo sapiens GN=FAHD2A PE=1 SV=1	0.974173	0.948701	0.933017
		Protein FAM3C OS=Homo sapiens GN=FAM3C PE=1 SV=1	1.01877	1.01817	0.955283
		FERM, RhoGEF and pleckstrin domain-containing protein 1 OS=Homo sapiens GN=FARP1 PE=1 SV=1	1.04963	1.05221	0.992473
		Cyclin-G-associated kinase OS=Homo sapiens GN=GAK PE=1 SV=2	0.98248	1.02351	0.932306
		Rab GDP dissociation inhibitor alpha OS=Homo sapiens GN=GDI1 PE=1 SV=2	1.01866	0.974021	1.00203
		3-mercaptopyruvate sulfurtransferase OS=Homo sapiens GN=MPST PE=2 SV=1	1.05365	1.06435	1.01626
		NSFL1 cofactor p47 OS=Homo sapiens GN=NSFL1C PE=2 SV=1	1.0796	0.983229	1.01477
		cAMP-dependent protein kinase type I-alpha regulatory subunit OS=Homo sapiens GN=PRKAR1A PE=1 SV=1	1.01082	1.06897	1.08692
		Kinesin-like protein KIF1B OS=Homo sapiens GN=KIF1B PE=1 SV=5	1.0196	1.01436	0.984201
		Probable D-lactate dehydrogenase, mitochondrial OS=Homo sapiens GN=LDHD PE=1 SV=1	0.952985	1.00213	1.01841
		Methionine aminopeptidase 2 OS=Homo sapiens GN=METAP2 PE=1 SV=1	0.983979	1.12551	1.04563
		Methyl-CpG-binding protein 2 OS=Homo sapiens GN=MECP2 PE=1 SV=1	1.00047	1.07738	0.994177
		MMS19 nucleotide excision repair protein homolog OS=Homo sapiens GN=MMS19 PE=1 SV=2	0.955515	1.05433	1.02188
		NADH dehydrogenase [ubiquinone] 1 alpha subcomplex subunit 5 OS=Homo sapiens GN=NDUFA5 PE=1 SV=3	1.00071	1.08277	1.01523
		NADH dehydrogenase [ubiquinone] flavoprotein 1, mitochondrial OS=Homo sapiens GN=NDUFV1 PE=1 SV=4	1.00457	1.04415	1.04239
		Sterol-4-alpha-carboxylate 3-dehydrogenase, decarboxylating OS=Homo sapiens GN=NSDHL PE=1 SV=2	0.968048	1.00255	1.163
		2-oxoisovalerate dehydrogenase subunit alpha, mitochondrial OS=Homo sapiens GN=BCKDHA PE=1 SV=2	1.01648	0.985823	0.997542
		Prefoldin subunit 2 OS=Homo sapiens GN=PFDN2 PE=1 SV=1	0.987327	1.03401	1.00903
		Paraspeckle component 1 OS=Homo sapiens GN=PSPC1 PE=1 SV=1	1.06758	1.18721	1.11107
		Protein Red OS=Homo sapiens GN=IK PE=1 SV=3	1.0372	1.04589	1.04961
		Receptor expression-enhancing protein 5 OS=Homo sapiens GN=REEP5 PE=1 SV=3	1.01949	0.945599	1.10838
		40S ribosomal protein S18 OS=Homo sapiens GN=RPS18 PE=1 SV=3	0.983945	0.939979	1.14221
		40S ribosomal protein S25 OS=Homo sapiens GN=RPS25 PE=1 SV=1	0.979624	1.04422	1.17347
		Translocation protein SEC63 homolog OS=Homo sapiens GN=SEC63 PE=1 SV=2	1.01278	1.10303	1.04216
		Beta-1-syntrophin OS=Homo sapiens GN=SNTB1 PE=1 SV=3	1.03195	0.979183	1.06868
		Tetratricopeptide repeat protein 38 OS=Homo sapiens GN=TTC38 PE=1 SV=1	0.978013	1.0016	1.02096
		Ubiquitin conjugation factor E4 A OS=Homo sapiens GN=UBE4A PE=1 SV=2	0.979539	1.11069	1.07287
		Synaptobrevin homolog YKT6 OS=Homo sapiens GN=YKT6 PE=1 SV=1	1.00069	0.981476	0.947255
		Pleckstrin homology domain-containing family G member 3 OS=Homo sapiens GN=PLEKHG3 PE=1 SV=1	1.09912	0.990497	1.05539
		ADP-ribosylation factor 5 OS=Homo sapiens GN=ARF5 PE=1 SV=2	0.951665	0.981918	1.00403
		Mitochondrial-processing peptidase subunit alpha OS=Homo sapiens GN=PMPCA PE=1 SV=2	0.98502	1.04826	1.08777
		60S ribosomal protein L31 OS=Homo sapiens GN=RPL31 PE=2 SV=1	0.973785	1.01588	1.04308
		ATPase inhibitor, mitochondrial OS=Homo sapiens GN=ATPIF1 PE=1 SV=1	1.09193	0.97588	0.968568
		Histone H2A.V OS=Homo sapiens GN=H2AFV PE=1 SV=3	0.964531	0.983843	1.04496
		RecName: Full=Serum albumin; AltName: Full=BSA; AltName: Allergen=Bos d 6; Flags: Precursor	0.964515	1.0603	1.06461
		Myosin-1 OS=Homo sapiens GN=MYH1 PE=1 SV=3	0.740386	1.04111	0.968366
		Myomegalin OS=Homo sapiens GN=PDE4DIP PE=2 SV=1	1	1.15159	0.966305
		Ankyrin repeat domain-containing protein 26 OS=Homo sapiens GN=ANKRD26 PE=1 SV=3	1	0.980847	1.03403
		Protein 4.1 OS=Homo sapiens GN=EPB41 PE=1 SV=4	1.00102	1.08576	0.952952
		APOBEC1 complementation factor OS=Homo sapiens GN=A1CF PE=1 SV=1	0.993024	1.06402	0.977911
		Serine/threonine-protein phosphatase 2A activator OS=Homo sapiens GN=PPP2R4 PE=2 SV=1	0.963646	0.953893	0.961028
		Intron-binding protein aquarius OS=Homo sapiens GN=AQR PE=1 SV=4	0.96664	1.07149	1.04026
		ADP-ribosylation factor-like protein 1 OS=Homo sapiens GN=ARL1 PE=1 SV=1	0.942752	1.07072	1.03981
		DNA replication licensing factor MCM3 OS=Homo sapiens GN=MCM3 PE=2 SV=1	1.00765	1.12574	1.04784
		Dehydrogenase/reductase SDR family member 9 OS=Homo sapiens GN=DHRS9 PE=2 SV=1	0.987259	0.838481	0.906623
		Transcription elongation factor B (SIII), polypeptide 2 (18kDa, elongin B), isoform CRA_b OS=Homo sapiens GN=TCEB2 PE=2 SV=1	1.02413	1.01699	1.03643
		Cysteine and histidine-rich domain-containing protein 1 OS=Homo sapiens GN=CHORDC1 PE=1 SV=2	1.06385	1.05263	1.08106
		Cytochrome c oxidase subunit 4 isoform 1, mitochondrial OS=Homo sapiens GN=COX4I1 PE=1 SV=1	0.98473	1.00561	0.988508
		Cullin-1 OS=Homo sapiens GN=CUL1 PE=1 SV=2	1.04561	0.990583	1.01757
		Ribonucleoprotein PTB-binding 1 OS=Homo sapiens GN=RAVER1 PE=2 SV=1	1.04219	1.089	1.02539
		Extracellular matrix protein 1 OS=Homo sapiens GN=ECM1 PE=1 SV=2	0.975761	0.830355	0.976302
		Eukaryotic translation initiation factor 3 subunit K OS=Homo sapiens GN=EIF3K PE=1 SV=1	0.999879	1.05702	1.02758
		Ectonucleoside triphosphate diphosphohydrolase 5 OS=Homo sapiens GN=ENTPD5 PE=1 SV=1	0.994643	1.01213	1.03458
		Heme-binding protein 1 OS=Homo sapiens GN=HEBP1 PE=1 SV=1	1.08035	1.07005	1.01544
		60S ribosomal protein L36a OS=Homo sapiens GN=RPL36A PE=2 SV=1	0.979607	0.974055	1.03091
		Lipolysis-stimulated lipoprotein receptor OS=Homo sapiens GN=LSR PE=1 SV=4	1.073	0.980371	1.05239
		Mitogen-activated protein kinase 3 OS=Homo sapiens GN=MAPK3 PE=1 SV=4	1.00182	1.03444	1.01371
		Glutamine-dependent NAD(+) synthetase OS=Homo sapiens GN=NADSYN1 PE=1 SV=3	1.00151	0.930127	0.967159
		Neurobeachin-like protein 1 OS=Homo sapiens GN=NBEAL1 PE=2 SV=3	0.959247	0.98277	0.99794
		Nephronectin OS=Homo sapiens GN=NPNT PE=2 SV=3	1.04732	1.04654	0.967042
		Nuclear pore complex protein Nup88 OS=Homo sapiens GN=NUP88 PE=1 SV=2	0.991287	1.00323	1.00994
		GDP-fucose protein O-fucosyltransferase 1 OS=Homo sapiens GN=POFUT1 PE=1 SV=1	1.00337	1.0548	0.983451
		Poly(A) polymerase alpha OS=Homo sapiens GN=PAPOLA PE=1 SV=4	0.961761	1.06326	1.04012
		Serine/threonine-protein kinase N2 OS=Homo sapiens GN=PKN2 PE=1 SV=1	0.989039	1.04957	0.980796
		26S proteasome non-ATPase regulatory subunit 7 OS=Homo sapiens GN=PSMD7 PE=1 SV=2	0.957919	1.0669	1.0071
		CTP synthase 2 OS=Homo sapiens GN=CTPS2 PE=1 SV=1	0.968971	0.99794	1.03552
		Ran GTPase-activating protein 1 OS=Homo sapiens GN=RANGAP1 PE=1 SV=1	1.01849	1.02692	0.939002
		RNA-binding protein 28 OS=Homo sapiens GN=RBM28 PE=1 SV=3	1.00811	1.08048	0.961494
		Paraplegin OS=Homo sapiens GN=SPG7 PE=1 SV=2	0.958217	0.966841	1.01266
		Serine/arginine-rich splicing factor 7 OS=Homo sapiens GN=SRSF7 PE=1 SV=1	1.01656	1.08849	1.1094
		Transmembrane emp24 domain-containing protein 4 OS=Homo sapiens GN=TMED4 PE=1 SV=1	1.01029	1.04377	1.02333
		tRNA (adenine(58)-N(1))-methyltransferase non-catalytic subunit TRM6 OS=Homo sapiens GN=TRMT6 PE=1 SV=1	0.994556	1.06054	1.00378
		Minor histocompatibility antigen H13 OS=Homo sapiens GN=HM13 PE=1 SV=1	0.95061	1.04953	1.05101
		60S ribosomal protein L21 OS=Homo sapiens GN=RPL21 PE=1 SV=2	0.984184	0.965602	1.07181
		Laminin subunit beta-1 OS=Homo sapiens GN=LAMB1 PE=1 SV=2	1.00238	1.09543	1.01905
		Acidic leucine-rich nuclear phosphoprotein 32 family member E OS=Homo sapiens GN=ANP32E PE=1 SV=1	0.977979	1.05354	0.98461
		Ribosomal protein L19 OS=Homo sapiens GN=RPL19 PE=2 SV=1	1.0396	1.08468	1.00107
		40S ribosomal protein S26 OS=Homo sapiens GN=RPS26 PE=1 SV=3	0.953249	0.935218	1.00179
		Platelet-activating factor acetylhydrolase IB subunit beta OS=Homo sapiens GN=PAFAH1B2 PE=1 SV=1	1.02975	0.958649	1.13863
		Sorting nexin-7 OS=Homo sapiens GN=SNX7 PE=1 SV=1	0.986746	1.00849	0.984832
		Rapamycin-insensitive companion of mTOR OS=Homo sapiens GN=RICTOR PE=1 SV=1	0.992095	1.03265	1.03873
		General transcription factor 3C polypeptide 1 OS=Homo sapiens GN=GTF3C1 PE=1 SV=4	0.985857	1.04699	1.24907
		Ankyrin repeat domain-containing protein 17 (Fragment) OS=Homo sapiens GN=ANKRD17 PE=4 SV=1	1.01066	1.01296	0.978742
		Low-density lipoprotein receptor-related protein 1B OS=Homo sapiens GN=LRP1B PE=1 SV=2	1.12908	1.07742	1.02938
		Obscurin OS=Homo sapiens GN=OBSCN PE=4 SV=2	1.00476	0.842968	0.939653
		Probable E3 ubiquitin-protein ligase HERC1 OS=Homo sapiens GN=HERC1 PE=1 SV=2	0.961711	1	0.927809
		Rho guanine nucleotide exchange factor 10-like protein OS=Homo sapiens GN=ARHGEF10L PE=1 SV=3	0.971863	0.929596	1.00734
		Ubiquitin-like-conjugating enzyme ATG3 OS=Homo sapiens GN=ATG3 PE=1 SV=1	1.01001	1.0127	1.02897
		Cellular nucleic acid-binding protein OS=Homo sapiens GN=CNBP PE=2 SV=1	1.10233	1.01672	0.993127
		FYVE and coiled-coil domain-containing protein 1 OS=Homo sapiens GN=FYCO1 PE=2 SV=1	1.0677	0.968249	0.995194
		Lambda-crystallin homolog OS=Homo sapiens GN=CRYL1 PE=1 SV=3	0.992112	0.987704	1.05156
		Drebrin-like protein OS=Homo sapiens GN=DBNL PE=1 SV=1	1.07467	0.940239	0.930031
		Casein kinase II subunit alpha OS=Homo sapiens GN=CSNK2A1 PE=2 SV=1	0.975288	1.00699	1.02266
		ER degradation-enhancing alpha-mannosidase-like protein 3 OS=Homo sapiens GN=EDEM3 PE=1 SV=2	1.00972	1.06766	1.01639
		Golgi integral membrane protein 4 OS=Homo sapiens GN=GOLIM4 PE=2 SV=1	1.16694	1.07226	1.08583
		4-aminobutyrate aminotransferase, mitochondrial OS=Homo sapiens GN=ABAT PE=1 SV=3	0.9652	1.05797	0.969307
		HBS1-like protein OS=Homo sapiens GN=HBS1L PE=1 SV=1	0.97847	0.985976	1.00351
		Hepatoma-derived growth factor-related protein 2 OS=Homo sapiens GN=HDGFRP2 PE=1 SV=1	1.06655	0.998476	1.01442
		Eukaryotic translation initiation factor 4 gamma 3 OS=Homo sapiens GN=EIF4G3 PE=1 SV=2	0.964565	1.02326	1.00443
		Importin subunit alpha-1 OS=Homo sapiens GN=KPNA2 PE=1 SV=1	1.0707	1.1934	1.14711
		Type II inositol 3,4-bisphosphate 4-phosphatase OS=Homo sapiens GN=INPP4B PE=2 SV=4	0.942638	0.923718	1.0211
		Keratin, type I cytoskeletal 10 OS=Homo sapiens GN=KRT10 PE=1 SV=6	1.16469	0.813548	0.732627
		6-phosphofructokinase, muscle type OS=Homo sapiens GN=PFKM PE=1 SV=2	0.981765	1.00144	1.01217
		Lysine-specific demethylase 3B OS=Homo sapiens GN=KDM3B PE=1 SV=2	1.04792	0.938221	1.01061
		Phosphatidate phosphatase LPIN2 OS=Homo sapiens GN=LPIN2 PE=1 SV=1	0.99024	1.00267	1.01962
		Cell growth-regulating nucleolar protein OS=Homo sapiens GN=LYAR PE=1 SV=2	1.04332	0.969727	1.02468
		Oxysterol-binding protein-related protein 3 OS=Homo sapiens GN=OSBPL3 PE=1 SV=1	1.01213	1.06323	0.995401
		Phosphatidylinositol transfer protein alpha isoform OS=Homo sapiens GN=PITPNA PE=1 SV=2	1.01847	0.97392	0.966439
		Low molecular weight phosphotyrosine protein phosphatase OS=Homo sapiens GN=ACP1 PE=1 SV=3	0.972588	0.999307	0.997871
		Peptidyl-prolyl cis-trans isomerase D OS=Homo sapiens GN=PPID PE=1 SV=3	1.0054	1.03577	1.08873
		Proteasome subunit beta type-5 OS=Homo sapiens GN=PSMB5 PE=1 SV=3	0.999342	0.993626	1.07153
		26S proteasome non-ATPase regulatory subunit 4 OS=Homo sapiens GN=PSMD4 PE=1 SV=1	1.03658	1.0438	1.01716
		Proteasome activator complex subunit 2 OS=Homo sapiens GN=PSME2 PE=1 SV=4	1.00229	1.03201	1.08249
		Phosphotriesterase-related protein OS=Homo sapiens GN=PTER PE=1 SV=1	0.969424	0.953266	1.02737
		Retinol-binding protein 2 OS=Homo sapiens GN=RBP2 PE=1 SV=3	0.978691	1.10158	1.10899
		All-trans-retinol 13,14-reductase OS=Homo sapiens GN=RETSAT PE=1 SV=2	0.960046	0.973211	1.01255
		RUN and FYVE domain-containing protein 2 OS=Homo sapiens GN=RUFY2 PE=1 SV=2	0.99839	1.06786	1.00201
		Sarcolemmal membrane-associated protein OS=Homo sapiens GN=SLMAP PE=1 SV=1	1.01774	1.03575	0.933356
		Signal recognition particle 14 kDa protein OS=Homo sapiens GN=SRP14 PE=1 SV=2	1.01045	0.910007	1.23196
		Telomerase protein component 1 OS=Homo sapiens GN=TEP1 PE=1 SV=2	0.947025	0.932774	0.932548
		Ubiquitin carboxyl-terminal hydrolase 8 OS=Homo sapiens GN=USP8 PE=1 SV=1	0.996506	1.05621	1.03526
		UDP-glucuronosyltransferase 1-6 OS=Homo sapiens GN=UGT1A6 PE=1 SV=2	0.980592	0.969038	0.890091
		Protein VAC14 homolog OS=Homo sapiens GN=VAC14 PE=1 SV=1	0.986096	0.984576	1.03247
		Laminin subunit gamma-1 OS=Homo sapiens GN=LAMC1 PE=1 SV=3	0.965853	1.03801	1.00344
		PHD finger protein 3 OS=Homo sapiens GN=PHF3 PE=1 SV=3	1.07162	0.979539	1.01574
		Protein NEDD8-MDP1 (Fragment) OS=Homo sapiens GN=NEDD8-MDP1 PE=2 SV=1	0.969844	0.966305	1.02128
		Serine/threonine-protein phosphatase 2A 56 kDa regulatory subunit delta isoform OS=Homo sapiens GN=PPP2R5D PE=1 SV=1	1.04247	0.992559	0.975643
		Alpha-methylacyl-CoA racemase OS=Homo sapiens GN=AMACR PE=1 SV=2	1.00288	1.01368	0.979183
		Rho guanine nucleotide exchange factor 18 OS=Homo sapiens GN=ARHGEF18 PE=1 SV=3	0.989434	1.09124	1.03022
		AT-rich interactive domain-containing protein 3A OS=Homo sapiens GN=ARID3A PE=1 SV=2	0.941772	1.09194	1.06651
		Probable phospholipid-transporting ATPase IF OS=Homo sapiens GN=ATP11B PE=1 SV=2	0.926973	0.981748	0.912834
		Protein LZIC OS=Homo sapiens GN=LZIC PE=2 SV=1	0.989142	0.990549	1.06382
		Protein transport protein Sec24B OS=Homo sapiens GN=SEC24B PE=2 SV=1	0.999653	1.03927	1.03656
		Chloride intracellular channel protein 4 OS=Homo sapiens GN=CLIC4 PE=1 SV=4	1.0669	1.07762	0.966656
		Cytochrome P450 3A5 OS=Homo sapiens GN=CYP3A5 PE=1 SV=1	0.936402	0.961544	0.96674
		Pleckstrin homology domain-containing family A member 5 OS=Homo sapiens GN=PLEKHA5 PE=2 SV=1	1.03299	0.956807	0.971223
		FCH domain only protein 2 OS=Homo sapiens GN=FCHO2 PE=1 SV=2	1.0001	0.98808	0.975795
		Glutathione peroxidase 1 OS=Homo sapiens GN=GPX1 PE=1 SV=4	1.02277	1.00401	1.06838
		Beta-hexosaminidase OS=Homo sapiens GN=HEXA PE=2 SV=1	0.949556	0.983758	1.02207
		Protein-L-isoaspartate O-methyltransferase OS=Homo sapiens GN=PCMT1 PE=2 SV=1	0.989451	1.088	1.00972
		Lysine-specific demethylase 5C OS=Homo sapiens GN=KDM5C PE=1 SV=2	0.964665	1.0564	0.995677
		Lipoma-preferred partner OS=Homo sapiens GN=LPP PE=1 SV=1	1.04607	1.01078	0.982037
		E3 ubiquitin-protein ligase LRSAM1 OS=Homo sapiens GN=LRSAM1 PE=1 SV=1	1.03523	0.997318	0.977691
		Mitochondrial Rho GTPase 2 OS=Homo sapiens GN=RHOT2 PE=1 SV=2	0.984406	1.03584	0.962528
		Mitogen-activated protein kinase 13 OS=Homo sapiens GN=MAPK13 PE=1 SV=1	0.969542	0.938872	0.929563
		MAGUK p55 subfamily member 6 OS=Homo sapiens GN=MPP6 PE=1 SV=2	1.00605	1.03987	1.00031
		Nuclear RNA export factor 1 OS=Homo sapiens GN=NXF1 PE=1 SV=1	0.971829	1.02952	0.959696
		PDZ and LIM domain protein 5 OS=Homo sapiens GN=PDLIM5 PE=1 SV=5	0.997525	0.98134	0.89501
		PDZ domain-containing protein 8 OS=Homo sapiens GN=PDZD8 PE=1 SV=1	1.00253	1.03	1.03448
		Geranylgeranyl transferase type-2 subunit alpha OS=Homo sapiens GN=RABGGTA PE=1 SV=2	0.985157	1.0219	0.98613
		Transcriptional activator protein Pur-beta OS=Homo sapiens GN=PURB PE=1 SV=3	1.01429	1.0304	1.00764
		Rho guanine nucleotide exchange factor 2 OS=Homo sapiens GN=ARHGEF2 PE=2 SV=1	0.972335	1.06198	1.03866
		Ras-related protein Ral-A OS=Homo sapiens GN=RALA PE=1 SV=1	1.01327	1.04238	0.938124
		Ribonucleoside-diphosphate reductase large subunit OS=Homo sapiens GN=RRM1 PE=1 SV=1	0.975846	0.933081	1.14894
		Regulator of microtubule dynamics protein 3 OS=Homo sapiens GN=RMDN3 PE=1 SV=2	0.971358	1.03333	0.967595
		Serine/threonine-protein kinase 38-like OS=Homo sapiens GN=STK38L PE=1 SV=3	0.961794	0.977809	0.970265
		E3 ubiquitin/ISG15 ligase TRIM25 OS=Homo sapiens GN=TRIM25 PE=1 SV=2	1.00682	0.936013	0.973279
		Villin-like protein OS=Homo sapiens GN=VILL PE=2 SV=3	0.964013	0.950494	0.961394
		Signal peptidase complex subunit 2 OS=Homo sapiens GN=SPCS2 PE=2 SV=1	1.07923	1.01871	1.01414
		Acyl-CoA dehydrogenase family member 10 OS=Homo sapiens GN=ACAD10 PE=2 SV=1	0.888134	0.989965	0.955002
		Perilipin-2 OS=Homo sapiens GN=PLIN2 PE=1 SV=2	0.971627	1.15537	1.02649
		3-hydroxybutyrate dehydrogenase type 2 OS=Homo sapiens GN=BDH2 PE=1 SV=2	1.04538	1.06788	1.06382
		N-alpha-acetyltransferase 25, NatB auxiliary subunit OS=Homo sapiens GN=NAA25 PE=1 SV=1	0.964515	1.00222	0.967628
		Proliferating cell nuclear antigen OS=Homo sapiens GN=PCNA PE=1 SV=1	1.00993	1.04135	1.12167
		Ubiquitin-protein ligase E3C OS=Homo sapiens GN=UBE3C PE=1 SV=3	0.999238	0.994643	1.0879
		Chromodomain-helicase-DNA-binding protein 2 OS=Homo sapiens GN=CHD2 PE=1 SV=2	0.994281	1.01156	1.00837
		Zinc finger protein 292 OS=Homo sapiens GN=ZNF292 PE=2 SV=1	0.954935	0.964381	1.02238
		Centromere-associated protein E OS=Homo sapiens GN=CENPE PE=1 SV=2	1.04997	0.816642	1.18859
		Spectrin beta chain, non-erythrocytic 5 OS=Homo sapiens GN=SPTBN5 PE=1 SV=1	0.971998	1.01082	0.96835
		AP-1 complex subunit mu-2 OS=Homo sapiens GN=AP1M2 PE=1 SV=4	0.99813	0.952737	1.03762
		ADP-ribosylation factor-like protein 3 OS=Homo sapiens GN=ARL3 PE=1 SV=2	0.966774	1.04099	1.07693
		Actin-related protein 2/3 complex subunit 5 OS=Homo sapiens GN=ARPC5 PE=1 SV=3	0.979658	0.974832	0.939197
		5'-3' exoribonuclease 2 OS=Homo sapiens GN=XRN2 PE=2 SV=1	1.02735	1.03387	1.05413
		Choline-phosphate cytidylyltransferase A OS=Homo sapiens GN=PCYT1A PE=2 SV=1	1.01799	1.0233	1.00858
		Ribonuclease T2 (Fragment) OS=Homo sapiens GN=RNASET2 PE=2 SV=1	0.984559	0.973161	0.924936
		DnaJ homolog subfamily C member 9 OS=Homo sapiens GN=DNAJC9 PE=1 SV=1	0.972453	1.07867	1.08476
		Dedicator of cytokinesis protein 6 OS=Homo sapiens GN=DOCK6 PE=1 SV=3	0.979505	1.00699	0.997024
		Serine/arginine repetitive matrix protein 1 OS=Homo sapiens GN=SRRM1 PE=2 SV=2	1.10212	1.13982	1.08779
		Eukaryotic translation initiation factor 3 subunit D OS=Homo sapiens GN=EIF3D PE=1 SV=1	0.973363	1.02383	1.12117
		Cocaine esterase OS=Homo sapiens GN=CES2 PE=1 SV=1	0.960828	0.978979	1.00111
		FAS-associated factor 2 OS=Homo sapiens GN=FAF2 PE=1 SV=2	1.01001	1.05199	1.01637
		L-fucose kinase OS=Homo sapiens GN=FUK PE=2 SV=2	0.947239	0.969407	0.990824
		GDH/6PGL endoplasmic bifunctional protein OS=Homo sapiens GN=H6PD PE=1 SV=2	1.00412	0.996834	0.958101
		1,4-alpha-glucan-branching enzyme OS=Homo sapiens GN=GBE1 PE=1 SV=3	0.997629	0.948191	1.02509
		Eukaryotic translation initiation factor 4H OS=Homo sapiens GN=EIF4H PE=1 SV=5	1.11483	1.05356	1.03236
		Isochorismatase domain-containing protein 1 OS=Homo sapiens GN=ISOC1 PE=1 SV=3	1.04223	1.0087	0.978047
		cAMP-dependent protein kinase catalytic subunit alpha OS=Homo sapiens GN=PRKACA PE=1 SV=2	1.02536	0.997041	1.02108
		Calcium/calmodulin-dependent protein kinase type II subunit gamma OS=Homo sapiens GN=CAMK2G PE=1 SV=3	1.01995	1.05074	1.0348
		Myosin light chain kinase, smooth muscle OS=Homo sapiens GN=MYLK PE=1 SV=4	0.947272	1.01517	1.00657
		5-oxoprolinase OS=Homo sapiens GN=OPLAH PE=1 SV=3	0.928935	0.970634	0.976252
		Paralemmin-3 OS=Homo sapiens GN=PALM3 PE=1 SV=2	1.03918	1.03564	0.985532
		Pterin-4-alpha-carbinolamine dehydratase OS=Homo sapiens GN=PCBD1 PE=1 SV=2	0.924055	0.796847	0.924231
		Phosphoinositide 3-kinase regulatory subunit 4 OS=Homo sapiens GN=PIK3R4 PE=1 SV=3	0.998649	1.03755	1.03708
		Transcriptional activator protein Pur-alpha OS=Homo sapiens GN=PURA PE=1 SV=2	1.01595	1.01602	1.00699
		Double-strand-break repair protein rad21 homolog OS=Homo sapiens GN=RAD21 PE=1 SV=2	1.01299	1.01933	1.03843
		Secernin-2 OS=Homo sapiens GN=SCRN2 PE=1 SV=3	1.07646	0.990789	0.995815
		Semaphorin-3B OS=Homo sapiens GN=SEMA3B PE=2 SV=1	1.00518	1.09735	1.00305
		Sorting nexin-30 OS=Homo sapiens GN=SNX30 PE=1 SV=1	1.0107	1.00528	0.978148
		Alanine--tRNA ligase, mitochondrial OS=Homo sapiens GN=AARS2 PE=1 SV=1	0.981136	1.04263	0.989931
		Threonine--tRNA ligase, mitochondrial OS=Homo sapiens GN=TARS2 PE=1 SV=1	1.0026	1.00049	1.02479
		Activated RNA polymerase II transcriptional coactivator p15 OS=Homo sapiens GN=SUB1 PE=1 SV=3	1.08177	1.05647	1.10909
		Thioredoxin-interacting protein OS=Homo sapiens GN=TXNIP PE=1 SV=1	1.01033	1.02277	1.02781
		V-type proton ATPase subunit H OS=Homo sapiens GN=ATP6V1H PE=1 SV=1	1.03724	1.06107	1.02064
		Vacuolar protein sorting-associated protein 52 homolog OS=Homo sapiens GN=VPS52 PE=1 SV=1	0.981272	1.05579	0.975355
		WD repeat-containing protein 36 OS=Homo sapiens GN=WDR36 PE=1 SV=1	0.990995	1.06812	1.04164
		Probable ATP-dependent RNA helicase DHX36 OS=Homo sapiens GN=DHX36 PE=2 SV=1	0.951302	1.0025	0.949638
		60S ribosomal protein L27a OS=Homo sapiens GN=RPL27A PE=1 SV=2	1.02901	1.06823	1.12763
		STE20/SPS1-related proline-alanine-rich protein kinase OS=Homo sapiens GN=STK39 PE=1 SV=3	0.976302	0.95525	0.952308
		D-beta-hydroxybutyrate dehydrogenase, mitochondrial OS=Homo sapiens GN=BDH1 PE=1 SV=3	1.00392	1.07953	0.991425
		Caldesmon OS=Homo sapiens GN=CALD1 PE=1 SV=3	1.01233	0.997335	1.07031
		RNA polymerase II-associated protein 3 OS=Homo sapiens GN=RPAP3 PE=1 SV=2	1.01544	1.03636	0.976709
		Ragulator complex protein LAMTOR1 OS=Homo sapiens GN=LAMTOR1 PE=1 SV=2	0.963729	1.08625	1.01538
		Bifunctional protein NCOAT OS=Homo sapiens GN=MGEA5 PE=1 SV=2	1.00154	1.00455	0.880061
		ADP-ribosylation factor GTPase-activating protein 2 OS=Homo sapiens GN=ARFGAP2 PE=1 SV=1	1.00033	1.04091	0.965535
		Protein argonaute-2 OS=Homo sapiens GN=AGO2 PE=1 SV=3	1.00391	0.936078	0.896189
		Protein O-glucosyltransferase 1 OS=Homo sapiens GN=POGLUT1 PE=1 SV=1	1.02353	0.965669	0.981663
		Histone H2B type 1-B OS=Homo sapiens GN=HIST1H2BB PE=1 SV=2	0.988731	0.917195	1.20276
		Vacuolar protein sorting-associated protein 29 OS=Homo sapiens GN=VPS29 PE=1 SV=1	0.997611	0.974089	0.955151
		E3 ubiquitin-protein ligase RBBP6 OS=Homo sapiens GN=RBBP6 PE=1 SV=1	0.995971	1.03258	0.940125
		Filaggrin OS=Homo sapiens GN=FLG PE=1 SV=3	0.99416	1	1.11555
		Nebulette OS=Homo sapiens GN=NEBL PE=1 SV=1	0.817817	0.915543	1
		Acetoacetyl-CoA synthetase OS=Homo sapiens GN=AACS PE=1 SV=1	0.968299	0.99654	1.02137
		Alpha/beta hydrolase domain-containing protein 11 OS=Homo sapiens GN=ABHD11 PE=2 SV=1	1.00661	1.00758	1.00061
		NADPH:adrenodoxin oxidoreductase, mitochondrial OS=Homo sapiens GN=FDXR PE=1 SV=3	0.96887	1.01059	1.07423
		A-kinase anchor protein 7 isoforms alpha and beta OS=Homo sapiens GN=AKAP7 PE=1 SV=4	1.03758	0.944862	0.933648
		Actin-related protein 2/3 complex subunit 1A OS=Homo sapiens GN=ARPC1A PE=1 SV=2	0.99385	0.941984	1.03147
		ATP synthase-coupling factor 6, mitochondrial OS=Homo sapiens GN=ATP5J PE=1 SV=1	0.977504	1.02167	1.10799
		Mitochondrial carnitine/acylcarnitine carrier protein OS=Homo sapiens GN=SLC25A20 PE=2 SV=1	1.01537	1.06598	0.995729
		Ester hydrolase C11orf54 OS=Homo sapiens GN=C11orf54 PE=1 SV=1	1.0523	0.985259	1.00459
		Cullin-2 OS=Homo sapiens GN=CUL2 PE=1 SV=2	0.975643	1.04596	1.10705
		Elongation factor Ts, mitochondrial OS=Homo sapiens GN=TSFM PE=1 SV=2	1.00302	0.98678	0.943324
		Erlin-1 OS=Homo sapiens GN=ERLIN1 PE=1 SV=1	1.01217	0.952357	1.03111
		Exocyst complex component 2 OS=Homo sapiens GN=EXOC2 PE=1 SV=1	1.00657	0.972638	1.00448
		Exocyst complex component 3 OS=Homo sapiens GN=EXOC3 PE=1 SV=2	0.972166	1.01417	0.988097
		Protein FAM114A2 OS=Homo sapiens GN=FAM114A2 PE=1 SV=4	1.00544	1.08743	1.00495
		Protein FAM84B OS=Homo sapiens GN=FAM84B PE=1 SV=1	0.972992	1.00132	0.983229
		Mitochondrial-processing peptidase subunit beta OS=Homo sapiens GN=PMPCB PE=2 SV=1	1.00422	1.0242	1.01133
		Golgi reassembly-stacking protein 2 OS=Homo sapiens GN=GORASP2 PE=1 SV=3	1.02046	1.14055	1.03074
		Serum paraoxonase/arylesterase 2 OS=Homo sapiens GN=PON2 PE=2 SV=1	0.972537	1.00142	0.975524
		Arachidonate 5-lipoxygenase OS=Homo sapiens GN=ALOX5 PE=1 SV=2	0.919773	0.978962	0.931966
		Eukaryotic translation elongation factor 1 epsilon-1 OS=Homo sapiens GN=EEF1E1 PE=1 SV=1	1.00573	0.986404	1.03489
		Nuclear autoantigenic sperm protein OS=Homo sapiens GN=NASP PE=1 SV=2	1.01212	0.976032	1.11709
		GDP-fucose protein O-fucosyltransferase 2 OS=Homo sapiens GN=POFUT2 PE=1 SV=3	0.99435	0.989091	0.974561
		Protein OS-9 OS=Homo sapiens GN=OS9 PE=1 SV=1	0.960895	1.04084	0.969542
		Pantothenate kinase 4 OS=Homo sapiens GN=PANK4 PE=1 SV=1	0.927761	1.01716	0.986369
		Pre-mRNA-splicing factor ATP-dependent RNA helicase PRP16 OS=Homo sapiens GN=DHX38 PE=1 SV=2	0.980286	1.07144	1.04755
		Proteasome subunit alpha type-5 OS=Homo sapiens GN=PSMA5 PE=1 SV=3	1.00619	1.05647	1.00509
		Pumilio homolog 2 OS=Homo sapiens GN=PUM2 PE=1 SV=2	0.963245	1.01241	1.12183
		Ras-related protein Rab-3D OS=Homo sapiens GN=RAB3D PE=1 SV=1	0.98743	1.06622	0.998026
		Regulation of nuclear pre-mRNA domain-containing protein 1B OS=Homo sapiens GN=RPRD1B PE=1 SV=1	0.968115	1.00184	1.00217
		40S ribosomal protein S20 OS=Homo sapiens GN=RPS20 PE=1 SV=1	0.969928	1.03629	0.964398
		Sorting nexin-12 OS=Homo sapiens GN=SNX12 PE=1 SV=3	0.96845	1.01669	1.16884
		Spermatogenesis-associated protein 20 OS=Homo sapiens GN=SPATA20 PE=2 SV=3	0.986848	1.07613	1.03971
		Dolichyl-diphosphooligosaccharide--protein glycosyltransferase subunit STT3B OS=Homo sapiens GN=STT3B PE=1 SV=1	1.05656	0.964715	1.04853
		Syntaxin-binding protein 3 OS=Homo sapiens GN=STXBP3 PE=1 SV=2	0.962344	0.970399	0.944682
		Transmembrane emp24 domain-containing protein 7 OS=Homo sapiens GN=TMED7 PE=1 SV=2	0.967243	1.16084	1.11922
		Thioredoxin-related transmembrane protein 1 OS=Homo sapiens GN=TMX1 PE=1 SV=1	0.979098	1.01702	1.0579
		Taperin OS=Homo sapiens GN=TPRN PE=1 SV=2	1.00184	1.00797	0.920586
		Ubiquitin-conjugating enzyme E2 K OS=Homo sapiens GN=UBE2K PE=1 SV=3	1.03604	0.910607	0.997663
		AT-rich interactive domain-containing protein 1A OS=Homo sapiens GN=ARID1A PE=1 SV=3	1.02052	1.06439	0.924471
		RNA-binding protein 14 OS=Homo sapiens GN=RBM14 PE=1 SV=2	1.03152	0.976725	1.16588
		Parathymosin OS=Homo sapiens GN=PTMS PE=1 SV=2	1.07781	0.947025	0.940842
		UDP-N-acetylglucosamine--peptide N-acetylglucosaminyltransferase 110 kDa subunit OS=Homo sapiens GN=OGT PE=1 SV=3	1.01999	0.981969	1.00614
		Regulation of nuclear pre-mRNA domain-containing protein 2 OS=Homo sapiens GN=RPRD2 PE=1 SV=1	1.022	0.971106	1.10278
		Protein virilizer homolog OS=Homo sapiens GN=KIAA1429 PE=1 SV=2	0.974899	1.03755	0.991184
		Cysteine-rich protein 2 OS=Homo sapiens GN=CRIP2 PE=1 SV=1	1.01648	0.933664	0.928436
		Protein FAM134C OS=Homo sapiens GN=FAM134C PE=1 SV=1	0.963496	0.983604	0.911191
		Oxidation resistance protein 1 OS=Homo sapiens GN=OXR1 PE=1 SV=2	0.999931	1.02121	0.931902
		Rab11 family-interacting protein 1 OS=Homo sapiens GN=RAB11FIP1 PE=1 SV=3	1.08117	1.04402	0.880763
		ATP-dependent RNA helicase DHX8 OS=Homo sapiens GN=DHX8 PE=2 SV=1	0.967092	1.06579	1.0178
		HCG2044781 OS=Homo sapiens GN=TMEM189 PE=2 SV=1	1.00373	0.976336	1.35877
		Signal transducer and activator of transcription 6 OS=Homo sapiens GN=STAT6 PE=1 SV=1	0.978097	1.04574	0.981255
		Double-strand break repair protein MRE11A OS=Homo sapiens GN=MRE11A PE=2 SV=1	1.0141	0.976049	0.98832
		Myomesin-1 OS=Homo sapiens GN=MYOM1 PE=2 SV=2	0.879756	1.09002	0.870807
		Dynein heavy chain 7, axonemal OS=Homo sapiens GN=DNAH7 PE=1 SV=2	0.953414	0.992043	1.00066
		Dynein heavy chain 1, axonemal OS=Homo sapiens GN=DNAH1 PE=2 SV=4	0.986506	1.05192	1
		3-hydroxyanthranilate 3,4-dioxygenase OS=Homo sapiens GN=HAAO PE=1 SV=2	0.986387	1.03659	1.05063
		5'-AMP-activated protein kinase catalytic subunit alpha-1 OS=Homo sapiens GN=PRKAA1 PE=1 SV=4	0.973616	0.966455	0.999065
		Disintegrin and metalloproteinase domain-containing protein 10 OS=Homo sapiens GN=ADAM10 PE=1 SV=1	1.00989	0.977742	1.16288
		Arfaptin-2 OS=Homo sapiens GN=ARFIP2 PE=1 SV=1	1.00219	1.03424	1.03733
		ATP synthase F(0) complex subunit B1, mitochondrial OS=Homo sapiens GN=ATP5F1 PE=1 SV=2	1.03184	1.0927	1.08389
		Probable phospholipid-transporting ATPase IIA OS=Homo sapiens GN=ATP9A PE=1 SV=3	1.04025	0.978267	0.922822
		Rho guanine nucleotide exchange factor 7 OS=Homo sapiens GN=ARHGEF7 PE=2 SV=1	0.989845	1.01185	1.01538
		Myc box-dependent-interacting protein 1 OS=Homo sapiens GN=BIN1 PE=1 SV=1	1.04549	1.09653	1.0336
		Protein CDV3 homolog OS=Homo sapiens GN=CDV3 PE=1 SV=1	1.12354	0.895879	1.03018
		Chitinase domain-containing protein 1 OS=Homo sapiens GN=CHID1 PE=1 SV=1	0.975372	0.994177	1.00396
		Cleavage and polyadenylation specificity factor subunit 7 OS=Homo sapiens GN=CPSF7 PE=1 SV=1	0.977487	0.98832	1.0001
		D-dopachrome decarboxylase OS=Homo sapiens GN=DDT PE=1 SV=3	0.873664	1.02552	1.09045
		Eukaryotic translation initiation factor 2A OS=Homo sapiens GN=EIF2A PE=1 SV=3	1.02048	1.09636	1.04792
		Endonuclease domain-containing 1 protein OS=Homo sapiens GN=ENDOD1 PE=1 SV=2	0.967058	0.960695	0.918101
		Epsin-1 OS=Homo sapiens GN=EPN1 PE=1 SV=2	1.05356	1.01958	1.01368
		S-formylglutathione hydrolase OS=Homo sapiens GN=ESD PE=1 SV=2	0.982787	0.959879	1.0219
		Vesicular integral-membrane protein VIP36 OS=Homo sapiens GN=LMAN2 PE=1 SV=1	0.921592	0.987464	0.994212
		DNA replication licensing factor MCM4 OS=Homo sapiens GN=MCM4 PE=1 SV=5	0.997197	1.14061	1.07503
		Diphosphomevalonate decarboxylase OS=Homo sapiens GN=MVD PE=1 SV=1	1.00591	1.07514	0.985037
		NADH dehydrogenase [ubiquinone] 1 alpha subcomplex subunit 9, mitochondrial OS=Homo sapiens GN=NDUFA9 PE=1 SV=2	0.925272	1.05676	1.01171
		Protein polybromo-1 OS=Homo sapiens GN=PBRM1 PE=1 SV=1	1.03688	0.992783	1.0988
		Protein phosphatase 1B OS=Homo sapiens GN=PPM1B PE=1 SV=1	0.966439	0.952291	1.02211
		Protein phosphatase methylesterase 1 OS=Homo sapiens GN=PPME1 PE=1 SV=3	0.977589	0.954621	1.05174
		Tyrosine-protein phosphatase non-receptor type 1 OS=Homo sapiens GN=PTPN1 PE=1 SV=1	0.949638	1.107	1.06126
		Mov10, Moloney leukemia virus 10, homolog (Mouse), isoform CRA_a OS=Homo sapiens GN=MOV10 PE=2 SV=1	0.974984	0.938189	1.02699
		RNA-binding protein 26 OS=Homo sapiens GN=RBM26 PE=1 SV=3	0.996506	1.00502	0.994384
		Ral GTPase-activating protein subunit beta OS=Homo sapiens GN=RALGAPB PE=1 SV=1	0.981986	0.949457	1.01644
		Agmatinase, mitochondrial OS=Homo sapiens GN=AGMAT PE=1 SV=2	0.968769	1.02234	1.00666
		Protein phosphatase Slingshot homolog 3 OS=Homo sapiens GN=SSH3 PE=1 SV=2	1.0309	1.00945	0.957255
		Surfeit locus protein 6 OS=Homo sapiens GN=SURF6 PE=1 SV=3	1.03063	0.986421	1.02434
		Twinfilin-2 OS=Homo sapiens GN=TWF2 PE=1 SV=2	1.00554	0.998805	1.00267
		Exportin-5 OS=Homo sapiens GN=XPO5 PE=1 SV=1	0.984849	1.07473	1.1776
		Valacyclovir hydrolase OS=Homo sapiens GN=BPHL PE=1 SV=1	0.988851	0.994918	1.02605
		COP9 signalosome complex subunit 2 OS=Homo sapiens GN=COPS2 PE=1 SV=1	1.00219	1.02915	1.12225
		RNA polymerase-associated protein CTR9 homolog OS=Homo sapiens GN=CTR9 PE=1 SV=1	1.01514	1.06126	1.04075
		Son of sevenless homolog 1 OS=Homo sapiens GN=SOS1 PE=2 SV=1	0.972672	0.943013	1.02826
		Nucleolar protein 6 OS=Homo sapiens GN=NOL6 PE=1 SV=2	0.986096	1.00274	1.0343
		Phosphatidylinositol 3-kinase catalytic subunit type 3 OS=Homo sapiens GN=PIK3C3 PE=1 SV=1	0.965702	1.03372	0.975203
		Laminin subunit beta-3 OS=Homo sapiens GN=LAMB3 PE=1 SV=1	0.999671	0.96413	0.921863
		Cleavage and polyadenylation specificity factor subunit 2 OS=Homo sapiens GN=CPSF2 PE=1 SV=2	0.985464	0.989571	1.04759
		Lysophosphatidylcholine acyltransferase 1 OS=Homo sapiens GN=LPCAT1 PE=1 SV=2	1.09039	0.925818	0.945877
		39S ribosomal protein L39, mitochondrial OS=Homo sapiens GN=MRPL39 PE=1 SV=3	0.946861	1.02292	1.05094
		Ephrin type-A receptor 2 OS=Homo sapiens GN=EPHA2 PE=1 SV=2	0.959613	1.01154	0.952209
		RalBP1-associated Eps domain-containing protein 2 OS=Homo sapiens GN=REPS2 PE=1 SV=2	0.982906	1.00832	0.970618
		Protein dopey-2 OS=Homo sapiens GN=DOPEY2 PE=1 SV=5	0.982395	0.904364	0.923014
		Lysosomal alpha-glucosidase OS=Homo sapiens GN=GAA PE=1 SV=4	0.976539	0.95482	0.943749
		NAD(P)H dehydrogenase [quinone] 1 OS=Homo sapiens GN=NQO1 PE=2 SV=1	0.995315	0.915718	0.97517
		60S ribosomal protein L26-like 1 OS=Homo sapiens GN=RPL26L1 PE=1 SV=1	0.965635	0.994401	1.07157
		Atlastin-2 OS=Homo sapiens GN=ATL2 PE=2 SV=1	1.04975	1.05924	0.949655
		Aminoacyl tRNA synthase complex-interacting multifunctional protein 2 OS=Homo sapiens GN=AIMP2 PE=1 SV=2	0.963947	1.08078	1.06426
		Plexin-A1 OS=Homo sapiens GN=PLXNA1 PE=2 SV=1	0.984389	1.02204	0.935769
		Serine/threonine-protein kinase 10 OS=Homo sapiens GN=STK10 PE=1 SV=1	1.0617	0.975694	0.989434
		WD repeat and FYVE domain-containing protein 3 OS=Homo sapiens GN=WDFY3 PE=1 SV=2	0.990875	0.945894	0.96892
		Pericentriolar material 1 protein OS=Homo sapiens GN=PCM1 PE=1 SV=4	1.05161	1.00504	0.909093
		TPR and ankyrin repeat-containing protein 1 OS=Homo sapiens GN=TRANK1 PE=2 SV=4	0.852517	0.882076	1.01354
		YLP motif-containing protein 1 OS=Homo sapiens GN=YLPM1 PE=1 SV=3	1	1	1.01914
		Usherin OS=Homo sapiens GN=USH2A PE=1 SV=3	1.06295	1	1
		Eukaryotic translation initiation factor 3 subunit F OS=Homo sapiens GN=EIF3F PE=2 SV=1	0.938839	1.05971	1.07953
		28S ribosomal protein S27, mitochondrial OS=Homo sapiens GN=MRPS27 PE=2 SV=1	1.0079	0.994384	1.01512
		Poly(rC)-binding protein 2 OS=Homo sapiens GN=PCBP2 PE=2 SV=1	0.927664	1.03308	1.18655
		Endophilin-B2 OS=Homo sapiens GN=SH3GLB2 PE=2 SV=1	0.970197	0.991734	1.02804
		Beta-glucuronidase OS=Homo sapiens GN=GUSB PE=1 SV=2	0.976404	1.03789	0.948964
		UPF0553 protein C9orf64 OS=Homo sapiens GN=C9orf64 PE=1 SV=1	0.916559	0.979013	0.928533
		Malonyl-CoA decarboxylase, mitochondrial OS=Homo sapiens GN=MLYCD PE=1 SV=3	1.00257	1.01178	0.996817
		Density-regulated protein OS=Homo sapiens GN=DENR PE=1 SV=2	1.09189	1.00156	1.03387
		DnaJ homolog subfamily C member 2 OS=Homo sapiens GN=DNAJC2 PE=1 SV=4	0.934878	1.04431	1.03081
		Dyslexia-associated protein KIAA0319-like protein (Fragment) OS=Homo sapiens GN=KIAA0319L PE=2 SV=1	0.972335	0.986369	0.982225
		Persulfide dioxygenase ETHE1, mitochondrial OS=Homo sapiens GN=ETHE1 PE=1 SV=2	0.981255	0.982242	1.01999
		FYVE, RhoGEF and PH domain-containing protein 4 OS=Homo sapiens GN=FGD4 PE=2 SV=1	0.968836	1.01468	1.02426
		Geranylgeranyl pyrophosphate synthase OS=Homo sapiens GN=GGPS1 PE=1 SV=1	1.01103	0.970029	0.98265
		GRIP1-associated protein 1 OS=Homo sapiens GN=GRIPAP1 PE=1 SV=1	1.04912	1.01038	0.961727
		Translation initiation factor IF-2, mitochondrial OS=Homo sapiens GN=MTIF2 PE=1 SV=2	0.957802	1.02952	0.991356
		Kinesin-like protein KIF2A OS=Homo sapiens GN=KIF2A PE=1 SV=3	0.987207	1.04961	1.0481
		Hepatocyte growth factor receptor OS=Homo sapiens GN=MET PE=1 SV=4	1.01077	1.0699	1.01213
		Nuclear pore glycoprotein p62 OS=Homo sapiens GN=NUP62 PE=1 SV=3	0.994315	1.03963	0.982531
		Poly(A)-specific ribonuclease PARN OS=Homo sapiens GN=PARN PE=1 SV=1	0.981697	1.00587	1.05707
		Serine/threonine-protein phosphatase 2A catalytic subunit alpha isoform OS=Homo sapiens GN=PPP2CA PE=1 SV=1	1.06971	1.01092	0.987053
		DUSP3 protein OS=Homo sapiens GN=DUSP3 PE=2 SV=1	1.03845	0.985447	1.02339
		Replication factor C subunit 4 OS=Homo sapiens GN=RFC4 PE=1 SV=2	0.982157	1.08858	1.08043
		Receptor-interacting serine/threonine-protein kinase 1 OS=Homo sapiens GN=RIPK1 PE=1 SV=3	0.997802	1.0124	0.945075
		Ribosome biogenesis regulatory protein homolog OS=Homo sapiens GN=RRS1 PE=1 SV=2	0.930804	1.07661	0.97544
		Syntaxin-7 OS=Homo sapiens GN=STX7 PE=1 SV=4	0.995677	0.964916	1.12377
		F-box-like/WD repeat-containing protein TBL1XR1 OS=Homo sapiens GN=TBL1XR1 PE=1 SV=1	1.01714	0.991648	0.993092
		Transcription elongation factor A protein 1 OS=Homo sapiens GN=TCEA1 PE=1 SV=2	1.04332	1.01993	0.950445
		UDP-N-acetylhexosamine pyrophosphorylase OS=Homo sapiens GN=UAP1 PE=1 SV=3	1.00954	0.983775	0.998234
		Ubiquitin-conjugating enzyme E2 O OS=Homo sapiens GN=UBE2O PE=1 SV=3	0.966774	0.989828	1.06868
		U3 small nucleolar RNA-associated protein 14 homolog A OS=Homo sapiens GN=UTP14A PE=1 SV=1	1.01401	1.0084	1.05003
		Partner of Y14 and mago OS=Homo sapiens GN=WIBG PE=1 SV=1	1.02578	0.99225	0.980184
		Exportin-T OS=Homo sapiens GN=XPOT PE=1 SV=2	0.988337	1.05125	0.968836
		Leukocyte surface antigen CD47 OS=Homo sapiens GN=CD47 PE=1 SV=1	0.962128	0.977335	1.02972
		DDRGK domain-containing protein 1 OS=Homo sapiens GN=DDRGK1 PE=1 SV=2	1.02881	1.05234	1.03803
		Heterogeneous nuclear ribonucleoprotein D-like OS=Homo sapiens GN=HNRNPDL PE=1 SV=3	1.01333	1.20539	1.023
		Partitioning defective 3 homolog OS=Homo sapiens GN=PARD3 PE=1 SV=2	0.960312	0.945418	1.01196
		Transmembrane emp24 domain-containing protein 9 OS=Homo sapiens GN=TMED9 PE=1 SV=2	1.02195	1.04348	1.04281
		Inosine-5'-monophosphate dehydrogenase OS=Homo sapiens GN=IMPDH1 PE=2 SV=1	0.990806	0.99435	1.01357
		BTB/POZ domain-containing protein KCTD12 OS=Homo sapiens GN=KCTD12 PE=1 SV=1	0.971914	0.980898	0.978979
		Cytochrome c oxidase subunit 5A, mitochondrial OS=Homo sapiens GN=COX5A PE=1 SV=2	0.98049	1.06275	1.11253
		Proteasome subunit beta type-2 OS=Homo sapiens GN=PSMB2 PE=1 SV=1	1.07508	0.978165	1.04775
		Tissue alpha-L-fucosidase OS=Homo sapiens GN=FUCA1 PE=1 SV=4	0.944632	0.880198	0.912834
		E3 ubiquitin-protein ligase NEDD4 OS=Homo sapiens GN=NEDD4 PE=1 SV=4	1.00265	1.0367	1.04288
		Protein KIAA1199 OS=Homo sapiens GN=KIAA1199 PE=2 SV=2	1.01247	1.26396	1.08134
		CLIP-associating protein 2 OS=Homo sapiens GN=CLASP2 PE=2 SV=1	1.01005	1.04522	0.935526
		Alpha-centractin OS=Homo sapiens GN=ACTR1A PE=1 SV=1	1.04485	0.941625	0.984201
		TFIIH basal transcription factor complex helicase XPD subunit OS=Homo sapiens GN=ERCC2 PE=1 SV=1	1.02917	1.09545	1.01923
		Structural maintenance of chromosomes protein 6 OS=Homo sapiens GN=SMC6 PE=1 SV=2	1.04826	1.14298	0.913689
		Guanine nucleotide exchange factor DBS OS=Homo sapiens GN=MCF2L PE=1 SV=2	1.03326	0.943438	0.917417
		Nucleolar MIF4G domain-containing protein 1 OS=Homo sapiens GN=NOM1 PE=1 SV=1	0.961428	1.06385	0.969777
		Serine/threonine-protein kinase Nek9 OS=Homo sapiens GN=NEK9 PE=1 SV=2	0.975491	0.94829	0.955382
		Peptidyl-prolyl cis-trans isomerase G OS=Homo sapiens GN=PPIG PE=1 SV=2	0.996333	1.01958	0.992146
		ELM2 and SANT domain-containing protein 1 OS=Homo sapiens GN=ELMSAN1 PE=1 SV=2	1.00472	1.05566	1.00279
		Chromodomain-helicase-DNA-binding protein 1 OS=Homo sapiens GN=CHD1 PE=1 SV=2	1.00774	1.10084	1.02824
		E3 ubiquitin-protein ligase HECTD1 OS=Homo sapiens GN=HECTD1 PE=1 SV=3	0.993695	0.960978	1.06703
		StAR-related lipid transfer protein 9 OS=Homo sapiens GN=STARD9 PE=1 SV=3	1	0.923318	1.08664
		Voltage-dependent P/Q-type calcium channel subunit alpha-1A OS=Homo sapiens GN=CACNA1A PE=1 SV=2	0.775729	0.915274	1.27772
		Melanoma inhibitory activity protein 3 OS=Homo sapiens GN=MIA3 PE=2 SV=1	1	1	0.727629
		Serine/threonine-protein phosphatase 2A 56 kDa regulatory subunit alpha isoform OS=Homo sapiens GN=PPP2R5A PE=1 SV=1	1.00573	1.00874	1.00743
[truncated: 3,182 more rows]
